# Supplementary material for: Discovering Candidate Anti-Aging Perturbations Using a Foundation Model for Gene Expression
Source: Int J Mol Sci. 2025 Dec 12;26(24):11977. doi: 10.3390/ijms262411977 (PMC12732365; doi:10.3390/ijms262411977)
Supplement: Supplementary file 1 [file ijms-26-11977-s001.zip › Table S1.xlsx]

## Sheet: 869_genes
Table S1. List of 869 aging-associated genes from the AgeAnno dataset, which were used as an input for the scGPT and LR models.
gene
S100A11
S100P
HSPA1A
CSTB
CD9
KRT17
FXYD3
PHLDA2
TACSTD2
GSTP1
ANXA2
AGR2
DNAJB1
FABP4
LY6D
UQCRQ
CXCL8
GPX2
TXN
KRT8
KRT13
MT-CO2
MGST1
CST3
MT-ND4
PERP
MT-CYB
FABP5
SNCG
HSPA1B
HSP90AA1
TSC22D3
MT-ATP6
SPINK1
HLA-DRB5
GPRC5A
IER3
TNFRSF21
MT-ND1
SFN
HES4
MT2A
KRT7
MT-CO1
KRT18
AKR1C2
MT-CO3
CYP3A5
AKR1C1
MT-ND3
HPGD
MPZL2
IGFBP2
PHLDA1
CRIP1
PTGS2
TNFRSF12A
KLF2
HSPD1
SQSTM1
CYB5A
MMP7
LAMB3
WFDC2
MT1X
UBB
CD69
ID1
HSPA8
CD37
CXCR4
CCL20
HMGA1
HSPA6
CD52
ID2
JUN
LYZ
ZFAND2A
IFI30
LAPTM5
MT1E
MIF
SERTAD1
EGR1
SPINT2
NRARP
CLDN7
SERPINA3
CRABP2
KLF4
JUNB
ESAM
CITED2
BTG2
LCN2
GDF15
SERPINH1
DKK1
NCOA7
MAFF
IGF2
HLA-DQB1
SRGN
VWA1
ICAM1
ZFP36
PTGDS
ARRDC3
NR4A2
ADAMTS1
CXCL2
RGCC
ACTG2
SELE
TPM2
SERPINE1
ACKR1
VIM
JCHAIN
BAG3
IFITM2
FOS
ADM
RND3
HAS3
TOB1
GADD45B
CCL2
JUND
CEBPB
ANKRD37
DUSP5
EREG
IGFBP7
RASD1
MFAP4
HMGB2
MYC
RHOB
CRYAB
A2M
DDIT3
FBLN1
CD55
ZFP36L2
STC1
LYPD3
ID3
CKS2
C11orf96
HSPB1
CLU
MGP
PLA2G2A
HLA-B
CRISPLD2
S100A9
CXCL1
APOD
C1QTNF3
DDIT4
EFEMP1
ELN
FBN1
FN1
IGFBP6
MFAP5
PCOLCE2
PI16
PLAC9
TIMP1
TNXB
SPARC
COL3A1
TPPP3
EMP1
ASPN
SEMA3C
PRSS23
RAMP1
SFRP4
HERPUD1
IRF1
HTRA3
CTHRC1
PPIC
SOCS3
PTGIS
IER5
CEBPD
COL1A1
FGF7
TIMP2
THY1
SOD3
FBLN2
COL1A2
UGDH
NFKBIZ
EMP3
ITM2A
TIMP3
CD83
CPE
NEU1
TMEM176B
SOD2
PLAT
MYH11
ACSL4
PITX1
NAMPT
IL6
HLA-DRB1
RGS5
FAM3B
CDC42EP5
SAMSN1
FCER1G
ALOX5AP
ARHGDIB
RGS1
SLC2A3
HMOX1
CCL8
FCN1
LMNA
LUM
COL6A3
PTPRC
HES1
BCL2A1
SERPING1
MT1G
MT-ATP8
MT-ND4L
TSPAN8
ATP1B1
SLC12A2
OLFM4
CTNNB1
TCEAL9
IFI27
MS4A1
MT1M
PCLAF
PCK1
NUPR1
MT-ND6
PTPRCAP
LGALS3
CDC42
SOD1
ATM
TFF3
INSR
DBI
NFKBIA
APP
HSPA5
IFITM3
YBX3
IGFBP3
TAGLN2
CDKN1A
CLEC14A
IFITM1
TGM2
LGALS1
TM4SF1
CTGF
ATP2A3
ADAMTS4
RBP1
RARRES2
SGK1
FABP6
GSTA1
DPEP1
ENPEP
MT1H
LGALS2
PDCD4
FKBP5
ITM2C
PIK3R1
ARPC1B
CYBA
CARD16
LGALS4
AKR1C3
ACE
SERPINA1
ETS2
CA2
MT1A
MT1F
HMGB1
C12orf75
MDK
DMBT1
HLA-DRA
MT-ND5
SLPI
POLD4
ANPEP
APOB
CA4
EZR
MTTP
MZB1
SLC9A3R1
TMEM176A
CFD
CKB
MARCKSL1
DCN
PLCG2
COL14A1
MYL9
ADH1B
ABI3BP
MIDN
CXCL14
LITAF
CFH
GPX4
CSRNP1
C1S
F3
NBL1
CD74
B2M
RNASE1
AQP1
HLA-DQA1
BST2
PSMB9
HLA-F
APOC1
HLA-DPB1
HBA2
PLAUR
HBEGF
ANXA1
GBP1
LY6E
IL32
CD99
CLIC1
DEPP1
EEF1A1
FTL
GPX3
HBB
PDLIM1
TCIM
S100A4
TYROBP
CES1
ACP5
CTSD
MS4A7
METTL7A
YWHAG
MARCO
CLEC2B
TNFAIP3
PLEK
SUB1
SCPEP1
SLC11A1
ZFP36L1
RBP4
THBS1
GYPC
HBA1
APOC3
SAA1
HAMP
SAA2
GADD45A
SDS
RASEF
EIF5AL1
IRS2
PCDH11Y
VEGFA
MLXIPL
C1R
TRIB1
RCAN1
CP
DEFB1
CD14
ACSL1
TF
SERPINF2
ZMAT3
IFI6
IL7R
GRN
FOXO3
ASTN2
FBLIM1
IFI44L
GNA13
PLTP
HIF1A
SGSM1
NDRG2
IL1R1
CD4
ARHGAP4
XKR4
AGT
LYVE1
DDX21
BHLHE40
COL4A2
IFITM10
TLCD2
ARL4C
APOBEC3C
UGP2
KLF13
ACKR3
SPRY1
TCF4
SH3BP5
RUNX1T1
CDKN1C
ABCA6
GLUL
PLAU
NR3C1
FYN
PDGFD
IFI16
CD44
SPSB1
SYNE1
ADD3
PPL
GMFB
MXRA7
NNMT
TNFAIP6
MYCBP2
RRAS
ADAMTS5
INSIG1
PLAGL1
COL12A1
COL8A1
LTBP2
RBFOX3
PGF
ANGPTL4
SFRP2
DOCK8
IL10RA
CD48
PHACTR2
SLA
HIGD1B
COX4I2
CXCL12
IL33
NRP1
CAV1
RGS16
COL4A1
BGN
COL15A1
NTRK2
AEBP1
IGFBP5
ID4
ANGPTL1
MT-ND2
MYOC
CLDN11
CNN1
STEAP4
COX7A1
IGF1
TNFAIP2
MBP
APBB1IP
ZEB1
CYR61
TSPO
NLRP3
CTSS
CYBB
C5AR1
ZNF106
FGL2
S100A8
CH25H
SYNPO2
CTSC
PPP1R12B
APOE
P2RY14
CD3E
LTB
CD3D
TYMP
CD2
CD3G
MS4A6A
TCF7
MNDA
SPI1
LCK
CD7
MAP3K8
BASP1
TNFSF13B
CD36
ITGB2
ISG15
HLA-DQA2
ODC1
AIF1
SELL
NUCB2
ADGRE5
PMAIP1
ARID5A
MYO1F
LIMD2
GNLY
CORO1A
HLA-DPA1
HOPX
TOP1
UCP2
NKG7
DUSP2
SRSF2
MAP2
SNAP25
NRGN
CAMK2N1
GAP43
PCSK1N
CALM3
P2RX7
HIF3A
NTM
BEX3
SNCA
VSNL1
LGI4
PLP1
PRKCB
SPP1
AGRN
ANKS1B
ARHGDIG
ATP6V1A
CAMK2B
CLSTN3
DCLK1
DHCR24
DKK3
FXYD7
GNAO1
HIVEP2
HMGCS1
JPH4
MRPL41
NAPB
NCOR1
NRCAM
PLCB1
PNMA3
PTK2B
RAB3C
RGS4
SLC24A2
SYN1
SYNC
SYNGR1
ZYX
COL5A2
TBC1D9
PCP4
SLC1A2
SYP
C4orf48
AMFR
SST
GPM6B
SYT1
NDRG1
CHN1
CSRP1
CELF4
GPM6A
SCN2A
NTRK3
NDRG4
SLC12A5
EPHB6
PPP3CA
S100A1
SLC14A1
CCDC3
CYP1B1
GAS6
KRT15
SLC38A2
DSP
GJB2
MYLIP
KRT5
AHNAK2
CAPG
EDN1
POSTN
FOSL1
KRT6A
ARL4D
KRT16
HLA-DMA
CTSH
CCND1
FAM43A
THBD
AKAP12
HTRA1
SERPINF1
CHRDL1
EMP2
PIM1
DMKN
PLPP3
MMP2
GEM
ALDH1A1
PRDX1
PYCARD
ZC3H12A
TTC39C
DUSP4
ETS1
CRABP1
MAP1B
SNAI2
NR4A3
KRT14
PLP2
LSP1
MFGE8
PPP1R14A
PALMD
PDLIM4
PTN
SPINK5
NR1D1
S100A14
PLPP1
H1F0
NDUFA4L2
SDC2
TUBA1C
CIB1
ALDH1A3
EEF2
IDI1
PLIN2
BCAM
ISG20
DHRS7
NPY
AZGP1
CSRP2
LAMC2
NUDT4
TFF1
CITED4
DHRS3
SEC11C
PPP1R1B
FOLH1
HIGD1A
TMBIM1
NPDC1
LPAR6
EFNA1
CANX
SLC25A37
FAM213A
PNP
CPM
RND1
RARRES3
ANKRD22
NEFH
LTF
ERGIC1
STUB1
DPP4
TSTD1
HCST
FXYD2
MUC1
SLC13A1
C3
CXCL3
SOCS1
GPR183
HYAL2
EGFL7
PI3
APOLD1
UPP1
CDA
SLC16A3
CLDN5
HILPDA
LDLR
DAPL1
NQO1
PLK3
SERPINB1
PDZK1IP1
IL1RN
PTTG1
ITGB1
GCHFR
SCD
C2orf40
TINAGL1
FILIP1L
FHL1
FCGRT
IL1R2
PHYHIPL
CADPS
GYG1
ATP1A3
TOP2B
IL1B
G0S2
MEDAG
BDKRB1
PEA15
SLC39A14
ANKRD36C
VCAM1
DNAJA4
CADM1
LINGO1
SORBS1
LAMA2
CDH19
LMCD1
PTEN
GREB1L
ACSM3
KIAA1217
KAZN
COL4A4
PLN
TNNT2
PLXDC2
PID1
ACTC1
RYR2
PALLD
FABP3
FHL2
CDH13
LMO7
ATP1A2
TGFBR2
ANK3
PTPRG
RHOC
FOXO1
PDE3B
USP53
NPC2
SLC38A11
PDZD2
FCGR3A
FGFBP2
GZMH
GZMK
PRF1
CD8B
KLRB1
AAK1
CD27
AKAP13
CD247
TES
SPON2
S100B
ADGRG1
TXK
C1QC
C1QB
TREM2
C1QA
IGSF6
TRIM22
LYL1
XAF1
DUSP6
CD300E
VCAN
VMO1
LCP1
NCF1
MPEG1
LRRK2
CXCL16
MAP3K7CL
JAML
VSIG4
PAK1
FGR
MTPN
OSBPL8
RGS10
CASP1
MSR1
DPYSL2
2025-03-01
RALGPS2
RCSD1
TSPAN13
HVCN1
SULF2
RCAN3
GZMA
CCR7
CLIC3
CD79B
EPSTI1
YWHAZ
CXXC5
PTPRD
MECOM
NTN4
RBFOX1
ARMC3
FLRT2
GP2
SORBS2
NEDD4L
MACROD2
NHSL1
PDE10A
ABLIM1
CHGA
SCG5
BMP5
SLC4A4
ROBO2
RBFOX2
PCDH9
