# Supplementary material for: Discovering Candidate Anti-Aging Perturbations Using a Foundation Model for Gene Expression
Source: Int J Mol Sci. 2025 Dec 12;26(24):11977. doi: 10.3390/ijms262411977 (PMC12732365; doi:10.3390/ijms262411977)
Supplement: Supplementary file 1 [file ijms-26-11977-s001.zip › Table S2.xlsx]

## Sheet: Sheet1
Table S2. scGPT perturbation procedure output showing adjusted p-values and log2 P(old class probability with low expression) / P(old class probability with high expression) for all tested genes and tissues across 10 random subsampling iterations. These results are provided for illustrative purposes to demonstrate the type of predictions generated by the scGPT model and should not be interpreted …
tissue	run_id	gene	p_val_corrected	logfc
bladder	1	A2M	1	0.03101
bladder	1	AAK1	1	-0.0175592
bladder	1	ABI3BP	1	0.0453956
bladder	1	ACP5	1	0.0422217
bladder	1	ABL1	1	-0.00211779
bladder	1	ACE	1	0.00444637
bladder	1	ABLIM1	1	-0.000336558
bladder	1	ACKR3	1	0.0490016
bladder	1	ABCA6	1	-0.00694769
bladder	1	ACKR1	1	0.00787378
bladder	1	ACSL1	1	-0.000367722
bladder	1	ACSL4	1	0.0201996
bladder	1	ADAMTS4	1	-0.113128
bladder	1	ADAMTS1	1	-0.0269376
bladder	1	ACTG2	1	0.0039903
bladder	1	ACSM3	1	-0.0120745
bladder	1	ADAMTS5	1	0.0386962
bladder	1	ADCY5	1	-0.00537201
bladder	1	ADD3	1	-0.0149232
bladder	1	ACTC1	1	0.0868403
bladder	1	ADGRG1	1	0.00100307
bladder	1	ADH1B	1	0.00711512
bladder	1	ADGRE5	1	-0.0193941
bladder	1	ADM	1	0.00865248
bladder	1	ADRA1A	1	-0.0113591
bladder	1	AGPAT2	1	0.000763455
bladder	1	AGR2	1	0.0947025
bladder	1	AIF1	1	0.0701407
bladder	1	AGRN	1	0.0259238
bladder	1	AGT	1	0.00279998
bladder	1	AEBP1	1	0.0297365
bladder	1	AHNAK2	1	0.0106103
bladder	1	AGTR1	1	-0.00578437
bladder	1	AKAP12	1	-0.0802814
bladder	1	AKT1	1	-0.00523499
bladder	1	AKR1C1	1	0.0277003
bladder	1	CDH19	1	0.00580337
bladder	1	ALB	1	0
bladder	1	CDKN1A	1	-0.147362
bladder	1	ANGPTL1	1	0.00168342
bladder	1	ALOX5AP	1	-0.0250942
bladder	1	ALDH1A3	1	0.0360395
bladder	1	AKAP13	1	-0.0615051
bladder	1	AKR1C2	1	0.0377672
bladder	1	AMFR	1	0.00442224
bladder	1	ANK3	1	-0.0141993
bladder	1	COL6A3	1	0.0928257
bladder	1	ANKRD36C	1	0.00555425
bladder	1	ALDH1A1	1	0.0175575
bladder	1	ANGPTL4	1	0.0122394
bladder	1	ANKRD37	1	-0.155245
bladder	1	ANKS1B	1	-0.00241958
bladder	1	CPE	1	0.0134352
bladder	1	ANPEP	1	-0.00976818
bladder	1	ANXA2	1	-0.0444512
bladder	1	APBB1IP	1	0.00538199
bladder	1	COX7A1	1	0.0150251
bladder	1	APOBEC3C	1	0.0456644
bladder	1	APOE	1	0.0666497
bladder	1	APTX	1	0.0145056
bladder	1	APOC3	1	0
bladder	1	APOC1	1	0.103077
bladder	1	APOD	1	-0.00717781
bladder	1	APP	1	-0.00662926
bladder	1	AQP1	1	0.0279853
bladder	1	ARHGAP4	1	-0.00798098
bladder	1	APOLD1	1	-0.110108
bladder	1	ARHGDIB	1	-0.0655589
bladder	1	ARMC3	1	0
bladder	1	DUSP5	1	-0.0283157
bladder	1	ARPC1B	1	0.0555129
bladder	1	ARRDC3	1	-0.0873584
bladder	1	ASPN	1	0.0679428
bladder	1	ARHGDIG	1	-0.00259279
bladder	1	ARID5A	1	-0.138837
bladder	1	ARL4C	1	-0.0416231
bladder	1	ARL4D	1	-0.0104281
bladder	1	ATP1A3	1	-0.0160839
bladder	1	ATM	1	-0.0010494
bladder	1	ATG5	1	0.00190169
bladder	1	FBLIM1	1	-0.0233943
bladder	1	ATP1B1	1	-0.00735013
bladder	1	ASTN2	1	-0.00444832
bladder	1	B2M	1	-0.130614
bladder	1	ATP6V1A	1	0.011853
bladder	1	FCGRT	1	0.0272557
bladder	1	BAG3	2.28268e-12	-0.646426
bladder	1	FBN1	1	0.0837084
bladder	1	BDKRB1	1	-0.0694274
bladder	1	FGF7	1	0.0359088
bladder	1	BASP1	1	-0.016905
bladder	1	BCL2A1	1	0.0442196
bladder	1	BECN1	1	0.00631687
bladder	1	BEX3	1	0.0101691
bladder	1	BGN	1	0.0200302
bladder	1	BHLHE40	1	0.0334756
bladder	1	BMP5	1	-0.00327096
bladder	1	BST2	1	-0.0732899
bladder	1	BTG2	1	-0.059132
bladder	1	C1QB	1	0.0187532
bladder	1	C1QA	1	0.00201158
bladder	1	BUB1B	1	0.000233348
bladder	1	C1QTNF3	1	0.0380941
bladder	1	C1QC	1	0.020335
bladder	1	C1R	1	-0.0317061
bladder	1	C1S	1	-0.000160452
bladder	1	C5AR1	1	0.00274492
bladder	1	CA2	1	-0.0109352
bladder	1	CADM1	1	-0.00540159
bladder	1	CA4	1	-0.0256613
bladder	1	CALM3	1	0.0387892
bladder	1	CAMK2B	1	-0.00993008
bladder	1	CADPS	1	-0.00752019
bladder	1	C3	1	0.0583685
bladder	1	CANX	1	0.0406431
bladder	1	CAMK2N1	1	0.022055
bladder	1	CAPG	1	-0.0190966
bladder	1	CARD16	1	0.00642212
bladder	1	CASP1	1	-0.0129431
bladder	1	CAT	1	-0.0218887
bladder	1	CAV1	1	0.0355461
bladder	1	CCL8	1	0.00592271
bladder	1	CCL20	1	0.0553535
bladder	1	CCL2	1	0.0158547
bladder	1	CCNA2	1	-0.00688427
bladder	1	CD14	1	-0.00254581
bladder	1	CCR7	1	-0.118215
bladder	1	CCND1	1	0.0358232
bladder	1	CD247	1	-0.0708258
bladder	1	CD300E	1	0.0150268
bladder	1	CD36	1	0.0164679
bladder	1	CD3D	1	-0.0882107
bladder	1	CD2	1	-0.165478
bladder	1	CCDC3	1	-0.00784478
bladder	1	CD37	1	-0.0920282
bladder	1	CD3E	1	-0.10703
bladder	1	CD27	1	-0.0364901
bladder	1	CD48	1	-0.066066
bladder	1	CD3G	1	-0.0399571
bladder	1	CD44	1	-0.0635197
bladder	1	CD52	1	-0.0650298
bladder	1	CD7	1	-0.0729193
bladder	1	CD55	1	-0.0892888
bladder	1	CD69	1	-0.0574746
bladder	1	CD4	1	3.08203e-05
bladder	1	CD8B	1	-0.0637747
bladder	1	CD79B	1	-0.038121
bladder	1	CD74	1	-0.0311691
bladder	1	CD9	1	0.00827124
bladder	1	CD83	1	-0.0281154
bladder	1	CD99	1	0.0187592
bladder	1	CDKN2A	1	0.0235448
bladder	1	CDC42	1	0.0129886
bladder	1	CDA	1	0.0103348
bladder	1	CDKN1C	1	-0.0404937
bladder	1	CDH13	1	-0.00511025
bladder	1	AKR1C3	1	0.0202663
bladder	1	AKT2	1	-0.00351785
bladder	1	CDK1	1	-0.00657446
bladder	1	CDC42EP5	1	0.0459317
bladder	1	CEBPB	1	-0.0801238
bladder	1	CEBPD	1	-0.0800237
bladder	1	CELF4	1	-0.0159097
bladder	1	CFD	1	-0.0278748
bladder	1	CES1	1	0.0167364
bladder	1	CH25H	1	-0.0377827
bladder	1	CFH	1	0.00960014
bladder	1	CHEK2	1	-0.00776116
bladder	1	CHN1	1	-0.00279713
bladder	1	CHGA	1	-0.0303312
bladder	1	CITED2	1	-0.0530444
bladder	1	CIB1	1	0.021985
bladder	1	CHRDL1	1	0.0131587
bladder	1	CISD2	1	0.0114086
bladder	1	CKS2	0.336804	-0.244415
bladder	1	CKB	1	-0.0678286
bladder	1	CITED4	1	0.0710375
bladder	1	CLDN5	1	-0.023667
bladder	1	CLDN11	1	0.054921
bladder	1	CLEC14A	1	0.0214505
bladder	1	CLEC2B	1	-0.0910034
bladder	1	CLDN7	1	0.0145501
bladder	1	CLIC1	1	-0.0682541
bladder	1	CLSTN3	1	-0.00893552
bladder	1	CLU	1	0.0199289
bladder	1	CLIC3	1	0.00599796
bladder	1	CNN1	1	-0.11479
bladder	1	COL1A1	1	0.0962307
bladder	1	COL12A1	1	0.0164183
bladder	1	COL14A1	1	0.0237505
bladder	1	COL15A1	1	0.0774095
bladder	1	COL1A2	1	0.0913873
bladder	1	COL3A1	1	0.134816
bladder	1	COL5A2	1	0.0715838
bladder	1	COL4A4	1	-0.00414284
bladder	1	COL4A1	1	0.081723
bladder	1	COL4A2	1	0.0664276
bladder	1	COQ7	1	-0.00722383
bladder	1	CORO1A	1	-0.0830394
bladder	1	ANKRD22	1	-0.0131189
bladder	1	COX4I2	1	0.00383613
bladder	1	COL8A1	1	0.0578266
bladder	1	ANXA1	1	-0.135335
bladder	1	APOB	1	-0.0218842
bladder	1	CSNK1E	1	0.00773529
bladder	1	CRIP1	1	-0.028885
bladder	1	CRABP1	1	0.0180521
bladder	1	CTSS	1	-0.0209367
bladder	1	CP	1	0.0340528
bladder	1	CRABP2	1	-0.000141384
bladder	1	CRISPLD2	1	-0.0420284
bladder	1	CRYAB	0.102943	-0.272425
bladder	1	CTF1	1	-0.00617528
bladder	1	CPM	1	-0.0216547
bladder	1	CSRP1	1	-0.0431996
bladder	1	CSRNP1	1	-0.0849279
bladder	1	CTHRC1	1	0.156905
bladder	1	CST3	1	0.069437
bladder	1	CSRP2	1	0.0129011
bladder	1	CTSD	1	0.0574593
bladder	1	CSTB	1	0.195525
bladder	1	CTSH	1	0.0331549
bladder	1	CXCL1	1	0.082012
bladder	1	CTNNB1	1	0.0119356
bladder	1	CTSC	1	0.0205844
bladder	1	CXCL12	1	0.0497672
bladder	1	CXCL14	1	-0.0141682
bladder	1	CXCL16	1	0.0201835
bladder	1	CXCR4	1	-0.178366
bladder	1	CXCL8	1	0.0234515
bladder	1	CXCL2	1	-0.0100314
bladder	1	CXCL3	1	0.0312949
bladder	1	CXXC5	1	0.013437
bladder	1	CYB5R3	1	0.0170075
bladder	1	CYB5A	1	0.0644921
bladder	1	CYBA	1	0.0616658
bladder	1	CYBB	1	0.0124876
bladder	1	CYP3A5	1	0.0151185
bladder	1	CYP1B1	1	-0.00189905
bladder	1	DAPL1	1	0.0119167
bladder	1	DEPP1	1	0
bladder	1	DMBT1	1	-0.00681191
bladder	1	DBI	1	0.0921138
bladder	1	DOCK8	1	-0.0254216
bladder	1	DDIT4	1	-0.0849904
bladder	1	DNAJB1	1.2198e-11	-0.62596
bladder	1	DDIT3	1	-0.142253
bladder	1	DMKN	1	0.106797
bladder	1	DNAJA4	7.37083e-08	-0.502623
bladder	1	DPEP1	1	0.0276074
bladder	1	DPP4	1	0.0048978
bladder	1	DKK3	1	-0.0153561
bladder	1	DGAT1	1	-0.00986103
bladder	1	DCLK1	1	0.0172539
bladder	1	DPYSL2	1	0.00571607
bladder	1	DDX21	1	-0.140257
bladder	1	DCN	1	0.0351262
bladder	1	DHRS7	1	0.0304332
bladder	1	DEFB1	1	0.0694954
bladder	1	DHCR24	1	0.0237983
bladder	1	DSP	1	0.0110241
bladder	1	DLL3	1	-0.0238223
bladder	1	DHRS3	1	0.0155032
bladder	1	DUSP2	1	-0.0398319
bladder	1	DKK1	1	0.0307156
bladder	1	DUSP4	1	-0.0278297
bladder	1	ARNTL	1	-0.00709106
bladder	1	DUSP6	1	0.0128442
bladder	1	EDN1	1	0.0184957
bladder	1	EEF1A1	1	-0.104312
bladder	1	EFEMP1	1	0.0270518
bladder	1	EEF2	1	-0.0986879
bladder	1	EFNA1	1	0.00788384
bladder	1	EGF	1	0
bladder	1	EGFL7	1	-0.021272
bladder	1	EGR1	1	-0.0991907
bladder	1	EIF5AL1	1	-0.00644536
bladder	1	ELN	1	0.0314816
bladder	1	EMD	1	-0.0230437
bladder	1	EMP1	1	-0.113564
bladder	1	EMP2	1	-0.0160674
bladder	1	EMP3	1	-0.058887
bladder	1	ENPEP	1	-0.00623168
bladder	1	EPHB6	1	-0.028482
bladder	1	FABP6	1	0.0096053
bladder	1	EPSTI1	1	-0.0198048
bladder	1	ETS1	1	-0.0436403
bladder	1	FAM43A	1	-0.0392761
bladder	1	EPS8	1	-0.00812096
bladder	1	ERGIC1	1	-0.00201589
bladder	1	ETS2	1	-0.0324143
bladder	1	EREG	1	-0.00230486
bladder	1	ESAM	1	-0.026971
bladder	1	F3	1	0.00943923
bladder	1	FABP3	1	0.0542383
bladder	1	FABP5	1	0.0385564
bladder	1	FABP4	1	0.0218003
bladder	1	EZR	1	-0.157797
bladder	1	FBLN1	1	0.0301886
bladder	1	ATP1A2	1	-0.00851157
bladder	1	FHL1	1	-0.0553483
bladder	1	FCER1G	1	-0.0186951
bladder	1	FBLN2	1	0.0720768
bladder	1	FCGR3A	1	-0.00888713
bladder	1	FOLH1	1	-0.0116223
bladder	1	FCN1	1	-0.0315001
bladder	1	AZGP1	1	0.0508258
bladder	1	ATP2A3	1	-0.00920267
bladder	1	BCAM	1	-0.0199236
bladder	1	FGR	1	-0.010901
bladder	1	FHL2	1	-0.0196411
bladder	1	FKBP5	1	-0.06568
bladder	1	FGL2	1	-0.00368269
bladder	1	FGFBP2	1	-0.0600917
bladder	1	FXYD7	1	-0.0195766
bladder	1	FN1	1	0.100078
bladder	1	FLRT2	1	0.0336169
bladder	1	FOS	1	-0.0200841
bladder	1	FILIP1L	1	-0.102221
bladder	1	FTL	1	-0.0341676
bladder	1	FXYD3	1	0.0253281
bladder	1	FOSL1	1	-0.0423875
bladder	1	FYN	1	-0.0586829
bladder	1	FOXO1	1	-0.0207081
bladder	1	FXYD2	1	0.0397889
bladder	1	FST	1	0.0551222
bladder	1	G0S2	1	0.000962608
bladder	1	FAM3B	1	0.0318752
bladder	1	FGF21	1	0
bladder	1	FOXO3	1	-0.0571809
bladder	1	GADD45B	1	-0.0586618
bladder	1	G6PD	1	-0.00182601
bladder	1	GADD45A	1	-0.0356797
bladder	1	GAP43	1	0.024874
bladder	1	GAS6	1	-0.0289801
bladder	1	GCHFR	1	0.0283602
bladder	1	GBP1	1	-0.125743
bladder	1	GEM	1	-0.132657
bladder	1	GDF15	1	0.0277017
bladder	1	GHRHR	1	0
bladder	1	GHR	1	-0.0116813
bladder	1	GHRH	1	0
bladder	1	GH1	1	-0.0343868
bladder	1	GJB2	1	0.0711546
bladder	1	GLUL	1	-0.0706851
bladder	1	GNAO1	1	-0.00975222
bladder	1	GNA13	1	-0.00352951
bladder	1	GMFB	1	0.0158299
bladder	1	GNLY	1	-0.149417
bladder	1	GPM6A	1	-0.00149664
bladder	1	GP2	1	0
bladder	1	GPM6B	1	-0.0138199
bladder	1	GPR183	1	-0.0186046
bladder	1	GPRC5A	1	-0.0576374
bladder	1	GPX2	1	0.0156063
bladder	1	GPX3	1	-0.019614
bladder	1	GPX4	1	-0.00914562
bladder	1	GRB2	1	0.00615438
bladder	1	GREB1L	1	-0.0042578
bladder	1	GRN	1	0.0203255
bladder	1	GSTA4	1	0.0017076
bladder	1	GZMA	1	-0.102112
bladder	1	GTF2H2	1	0.00309723
bladder	1	GSTP1	1	0.116139
bladder	1	GSTA1	1	0.0491305
bladder	1	GYPC	1	0.00360198
bladder	1	GYG1	1	-0.0130301
bladder	1	GZMK	1	-0.0751622
bladder	1	GZMH	1	-0.14149
bladder	1	HAMP	1	0.0235797
bladder	1	HBA1	1	0.0209119
bladder	1	HAS3	1	0.0223629
bladder	1	HBEGF	1	-0.0240676
bladder	1	HBA2	1	-0.0032378
bladder	1	HBB	1	-0.0346803
bladder	1	HES4	1	-0.049685
bladder	1	HES1	1	-0.0379376
bladder	1	HERPUD1	0.018754	-0.289907
bladder	1	HESX1	1	0.00539038
bladder	1	HCST	1	-0.00247027
bladder	1	HIF3A	1	-0.00797771
bladder	1	HIVEP2	1	-0.0188489
bladder	1	HIGD1B	1	-0.0133634
bladder	1	HIF1A	1	0.032321
bladder	1	HLA-DPA1	1	-0.0183398
bladder	1	HLA-B	1	-0.169102
bladder	1	HIGD1A	1	0.0229445
bladder	1	HILPDA	1	0.0534306
bladder	1	HLA-DMA	1	-0.0020487
bladder	1	HLA-DPB1	1	-0.00965507
bladder	1	HLA-DQA1	1	0.0069479
bladder	1	HLA-DQA2	1	-0.0186979
bladder	1	HLA-DRA	1	-0.0213163
bladder	1	HLA-DQB1	1	-0.00291144
bladder	1	HLA-F	1	-0.0212472
bladder	1	HLA-DRB1	1	-0.0142113
bladder	1	HMGA1	1	0.0109539
bladder	1	HLA-DRB5	1	-0.0161706
bladder	1	HMGB1	1	-0.0414192
bladder	1	HMGCS1	1	-0.0258013
bladder	1	HMOX1	1	-0.130239
bladder	1	HPGD	1	-0.0142706
bladder	1	HMGB2	1	-0.119735
bladder	1	HSP90AA1	4.41259e-15	-0.705064
bladder	1	HOPX	1	0.0291996
bladder	1	HSPA1B	3.4432e-11	-0.623237
bladder	1	HSPA1A	2.80009e-13	-0.66451
bladder	1	HSPA8	4.47155e-10	-0.565727
bladder	1	HSPA5	0.624054	-0.226584
bladder	1	HSPA6	0.000347004	-0.387815
bladder	1	HTRA3	1	0.0376919
bladder	1	HSPB1	0.0124796	-0.305596
bladder	1	HTT	1	-0.0048932
bladder	1	HSPD1	3.71379e-31	-0.928513
bladder	1	HTRA1	1	0.0685073
bladder	1	HVCN1	1	-0.00896244
bladder	1	HYAL2	1	0.0203994
bladder	1	ICAM1	1	-0.0512271
bladder	1	ID1	1	-0.0258616
bladder	1	ID2	1	-0.0689188
bladder	1	ID3	1	-0.0819994
bladder	1	IER3	1	-0.0140212
bladder	1	ID4	1	-0.00940622
bladder	1	IDI1	1	-0.141025
bladder	1	IER5	1	-0.155414
bladder	1	IFI16	1	-0.107823
bladder	1	IFITM2	1	0.00807443
bladder	1	IFI27	1	-0.0305477
bladder	1	IFITM3	1	0.0157437
bladder	1	IFI6	1	-0.0952054
bladder	1	IFITM1	1	-0.067186
bladder	1	IFITM10	1	-0.00591816
bladder	1	IGF1	1	0.0605762
bladder	1	IFI44L	1	-0.109444
bladder	1	IFI30	1	0.00570784
bladder	1	IGFBP2	1	0.055283
bladder	1	IGF1R	1	-0.011626
bladder	1	IGF2	1	0.0337076
bladder	1	IGFBP3	1	0.0629636
bladder	1	IGFBP5	1	0.0380792
bladder	1	IGFBP6	1	0.0101889
bladder	1	IGFBP7	1	0.0236553
bladder	1	IKBKB	1	-0.0056331
bladder	1	PNP	1	-0.135358
bladder	1	IL1R2	1	0.0182886
bladder	1	IL10RA	1	-0.00606737
bladder	1	IL1R1	1	-0.0059457
bladder	1	IL1B	1	0.0177645
bladder	1	IL1RN	1	0.0522809
bladder	1	PPP1R14A	1	0.0140738
bladder	1	IL7R	1	-0.124814
bladder	1	IL32	1	-0.112901
bladder	1	IL33	1	0.0574967
bladder	1	INSR	1	-0.0219374
bladder	1	IL6	1	-0.060692
bladder	1	INSIG1	1	-0.106905
bladder	1	IRF1	1	-0.179373
bladder	1	IRS1	1	0.00180978
bladder	1	ISG15	1	-0.0924579
bladder	1	ISG20	1	-0.0518028
bladder	1	ITGB1	1	0.0039092
bladder	1	ITGB2	1	-0.0113935
bladder	1	IRS2	1	-0.00803126
bladder	1	ITM2A	1	0.0662464
bladder	1	ITM2C	1	0.0107967
bladder	1	JAML	1	-0.111099
bladder	1	JCHAIN	1	0.0542118
bladder	1	JPH4	1	-0.00442608
bladder	1	KL	1	-0.00785285
bladder	1	KLF13	1	-0.0159624
bladder	1	KAZN	1	-0.0183743
bladder	1	JUND	1	-0.186607
bladder	1	JUNB	1	-0.137164
bladder	1	KIAA1217	1	-0.0183539
bladder	1	KLF2	1	-0.0672634
bladder	1	JUN	1	-0.16524
bladder	1	KCNA3	1	-0.0188502
bladder	1	KLF4	1	-0.201441
bladder	1	KLRB1	1	-0.107278
bladder	1	KRT13	1	0.0305532
bladder	1	KRT14	1	-0.00701058
bladder	1	KRT15	1	0.0016325
bladder	1	KRT16	1	0.059981
bladder	1	KRT18	1	0.00617135
bladder	1	KRT7	1	0.0551775
bladder	1	KRT5	1	0.0191834
bladder	1	KRT17	1	0.0350683
bladder	1	LAMA2	1	0.00265315
bladder	1	KRT6A	1	0.124202
bladder	1	LAMC2	1	-0.0129343
bladder	1	KRT8	1	0.000612631
bladder	1	LAMB3	1	0.0105894
bladder	1	LAPTM5	1	-0.0509479
bladder	1	LCK	1	-0.0589568
bladder	1	LCN2	1	0.104907
bladder	1	LCP1	1	-0.0179589
bladder	1	LDLR	1	-0.0351452
bladder	1	LGALS2	1	0.0508657
bladder	1	LGI4	1	-0.0257698
bladder	1	LGALS1	1	0.0752749
bladder	1	LGALS3	1	0.000129753
bladder	1	LIMD2	1	-0.00751871
bladder	1	LGALS4	1	-0.0235409
bladder	1	LINGO1	1	-0.00484747
bladder	1	LMCD1	1	-0.0398385
bladder	1	LITAF	1	-0.0610342
bladder	1	LMNA	0.997996	-0.200912
bladder	1	LMO7	1	0.0175575
bladder	1	LPAR6	1	0.0118229
bladder	1	LRRK2	1	-0.00512463
bladder	1	LTBP2	1	0.0520989
bladder	1	LSP1	1	-0.046283
bladder	1	LTF	1	-0.0114788
bladder	1	LUM	1	0.0737103
bladder	1	LTB	1	-0.0820717
bladder	1	LY6E	1	-0.0219336
bladder	1	LYZ	1	0.0456555
bladder	1	MACROD2	1	-0.00186862
bladder	1	LYVE1	1	0.00229899
bladder	1	LY6D	1	0.0917749
bladder	1	LYPD3	1	-0.0150528
bladder	1	LYL1	1	-0.00350557
bladder	1	MAFF	0.745946	-0.227329
bladder	1	MAP1B	1	-0.00145537
bladder	1	MAP2	1	-0.00500273
bladder	1	MAP3K7CL	1	-0.0423884
bladder	1	MBP	1	-0.0201442
bladder	1	MARCKSL1	1	0.00623387
bladder	1	MARCO	1	0.00477354
bladder	1	MAP3K8	1	-0.00314134
bladder	1	MDK	1	0.115133
bladder	1	MECOM	1	0.0117675
bladder	1	MFAP5	1	0.153653
bladder	1	MED1	1	0.00544432
bladder	1	MFAP4	1	-0.0206728
bladder	1	MEDAG	1	0.0643788
bladder	1	MGP	1	0.0698785
bladder	1	METTL7A	1	0.00940024
bladder	1	MFGE8	1	0.0256281
bladder	1	MGST1	1	0.137633
bladder	1	MIDN	1	-0.0885652
bladder	1	MIF	1	0.037215
bladder	1	MLXIPL	1	-0.0150055
bladder	1	MNDA	1	-0.00099509
bladder	1	MRPL41	1	0.0776579
bladder	1	MMP7	1	0.0648089
bladder	1	MPEG1	1	0.013157
bladder	1	MMP2	1	0.105525
bladder	1	MS4A1	1	0.0696891
bladder	1	MPZL2	1	0.0182775
bladder	1	MS4A7	1	0.0380674
bladder	1	MSR1	1	0.0163699
bladder	1	MS4A6A	1	-0.00612523
bladder	1	MSTN	1	-0.0277093
bladder	1	MT-ATP6	1	0.090159
bladder	1	MT-CO2	1	0.139608
bladder	1	MT-CO3	1	0.103998
bladder	1	MT-CO1	1	0.0712109
bladder	1	MT-CYB	1	0.0755309
bladder	1	MT-ND2	1	0.0321383
bladder	1	MT-ND1	1	0.0251735
bladder	1	MT-ATP8	1	0.00980329
bladder	1	MT-ND4L	1	0.0960618
bladder	1	MT-ND3	1	0.102355
bladder	1	MT-ND4	1	0.0989274
bladder	1	MT-ND5	1	0.0763106
bladder	1	MT-ND6	1	0.0571763
bladder	1	MT1F	1	0.0357658
bladder	1	MT1E	1	0.00312936
bladder	1	MT1A	1	-0.0459653
bladder	1	MTBP	1	0.0150666
bladder	1	MT2A	1	-0.0115167
bladder	1	MT1H	1	0.0357848
bladder	1	MT1G	1	0.00978439
bladder	1	MT1M	1	-0.0148743
bladder	1	MT1X	1	-0.0310108
bladder	1	MXRA7	1	0.0240576
bladder	1	MUC1	1	0.0583286
bladder	1	MTTP	1	-0.0135219
bladder	1	MTPN	1	0.0411415
bladder	1	MYCBP2	1	-0.0328145
bladder	1	MYC	1	-0.156548
bladder	1	MYH11	1	-0.0494411
bladder	1	MYL9	1	-0.0320198
bladder	1	MTOR	1	-0.000300203
bladder	1	MYO1F	1	-0.016021
bladder	1	MYOC	1	-0.0328845
bladder	1	MZB1	1	0.0257757
bladder	1	MYLIP	1	-0.0756641
bladder	1	NAPB	1	-0.00818411
bladder	1	NBL1	1	-0.0214737
bladder	1	NCF1	1	0.0112401
bladder	1	NAMPT	1	-0.0545763
bladder	1	NDRG1	1	-0.0613513
bladder	1	NDRG2	1	-0.0193178
bladder	1	NCOA7	1	-0.062392
bladder	1	NCOR1	1	0.0061538
bladder	1	NDRG4	1	-0.00772237
bladder	1	NDUFA4L2	1	0.0322902
bladder	1	NEDD4L	1	-0.0249504
bladder	1	NEFH	1	-0.00575542
bladder	1	NFKBIZ	1	-0.0778656
bladder	1	NHSL1	1	0.00600548
bladder	1	NLRP3	1	0.0103619
bladder	1	NKG7	1	-0.0305843
bladder	1	NNMT	1	-0.0270978
bladder	1	NEU1	1	-0.108765
bladder	1	NFKBIA	1	-0.0516103
bladder	1	NQO1	1	0.0662708
bladder	1	NPY	1	0
bladder	1	NPC2	1	0.147379
bladder	1	NPDC1	1	-0.00202867
bladder	1	NR1D1	1	-0.00564292
bladder	1	NR4A2	1	-0.0999221
bladder	1	NR3C1	1	-0.0383151
bladder	1	NTRK2	1	0.0152245
bladder	1	NR4A3	1	-0.034305
bladder	1	NRCAM	1	-0.0124357
bladder	1	NRP1	1	0.0195937
bladder	1	NRARP	1	0.0186445
bladder	1	NRGN	1	-0.00793659
bladder	1	NRIP1	1	-0.00507662
bladder	1	NUCB2	1	0.0648784
bladder	1	NTM	1	-0.0115074
bladder	1	NTRK3	1	-0.00100408
bladder	1	NTN4	1	-0.0105272
bladder	1	NUDT1	1	0.0257416
bladder	1	NUDT4	1	-0.113436
bladder	1	NUPR1	1	0.0346307
bladder	1	ODC1	1	-0.0483377
bladder	1	OSBPL8	1	-0.0111569
bladder	1	P2RX7	1	0.00176726
bladder	1	P2RY14	1	-0.000674206
bladder	1	PAWR	1	-0.0165941
bladder	1	PAPPA	1	0.0354462
bladder	1	OLFM4	1	0.0757846
bladder	1	PALLD	1	-0.0318969
bladder	1	PCDH11Y	1	-0.0028014
bladder	1	PAK1	1	-0.00788682
bladder	1	PALMD	1	0.0434768
bladder	1	PCK1	1	-0.0636606
bladder	1	PCDH9	1	-0.00773976
bladder	1	PCLAF	1	0
bladder	1	PCOLCE2	1	0.076967
bladder	1	PCP4	1	-0.00302691
bladder	1	PDE3B	1	-0.023272
bladder	1	PDGFD	1	-0.00608889
bladder	1	PDCD4	1	-0.0432919
bladder	1	PDE10A	1	-0.0121933
bladder	1	PCSK1N	1	0.0126869
bladder	1	PDLIM4	1	0.0192162
bladder	1	PDLIM1	1	-0.0767969
bladder	1	PDPK1	1	0.00673948
bladder	1	PER2	1	0.0176634
bladder	1	PDZD2	1	-2.59112e-05
bladder	1	PDZK1IP1	1	0.068047
bladder	1	PEA15	1	0.00272619
bladder	1	PERP	1	-0.0135696
bladder	1	PHACTR2	1	0.0169538
bladder	1	PGF	1	0.0234531
bladder	1	PHYHIPL	1	-0.0022974
bladder	1	PLAGL1	1	0.0265587
bladder	1	PHLDA2	1	-0.0151775
bladder	1	PID1	1	-0.0126762
bladder	1	PHLDA1	1	-0.0367085
bladder	1	PI16	1	0.0801723
bladder	1	PIK3CA	1	0.000964916
bladder	1	PIK3R1	1	-0.0244963
bladder	1	PLA2G2A	1	0.0915133
bladder	1	PI3	1	0.145247
bladder	1	PIM1	1	-0.0193793
bladder	1	PLAC9	1	0.112319
bladder	1	PITX1	1	0.010454
bladder	1	PLAT	1	0.0320087
bladder	1	PLAU	1	0.00413809
bladder	1	PLP1	1	0.00240176
bladder	1	PLEK	1	0.0178527
bladder	1	PLCB1	1	0.00732641
bladder	1	PLAUR	1	-0.0280542
bladder	1	PLIN2	1	-0.110952
bladder	1	PLCG2	1	0.00713788
bladder	1	PLK3	1	-0.0155556
bladder	1	PLP2	1	-0.0241965
bladder	1	PLPP3	1	0.0140526
bladder	1	PMAIP1	1	-0.032559
bladder	1	PLXDC2	1	-0.0188857
bladder	1	PLPP1	1	-0.0364454
bladder	1	PLN	1	-0.0142938
bladder	1	PLTP	1	0.0626631
bladder	1	PNMA3	1	0
bladder	1	IL2RG	1	-0.0192333
bladder	1	POLD4	1	0.0298402
bladder	1	PPARG	1	-0.039401
bladder	1	POSTN	1	0.0782081
bladder	1	IGSF6	1	0.0477565
bladder	1	PPIC	1	0.126168
bladder	1	PPL	1	0.00114111
bladder	1	PPP1R12B	1	-0.00796754
bladder	1	PPP3CA	1	0.0331589
bladder	1	PRDX1	1	-0.0429683
bladder	1	PPP1R1B	1	0.00890215
bladder	1	PRKAR2B	1	0.00985834
bladder	1	PRF1	1	-0.103478
bladder	1	PRKCB	1	-0.0236146
bladder	1	PRSS23	1	0.0716908
bladder	1	PTGIS	1	0.071872
bladder	1	PTGS2	1	0.000261531
bladder	1	PTGDS	1	-0.0224935
bladder	1	PTK2B	1	-0.0130409
bladder	1	PSMB9	1	-0.0576065
bladder	1	PTN	1	0.0548039
bladder	1	PTEN	1	-0.0195279
bladder	1	PTPRC	1	-0.111492
bladder	1	PTPRCAP	1	-0.00462787
bladder	1	PTPRD	1	-0.00694467
bladder	1	PTTG1	1	-0.0485632
bladder	1	PTPRG	1	-0.00137624
bladder	1	PYCARD	1	0.0226915
bladder	1	RAB3C	1	0.0205071
bladder	1	RALGPS2	1	-0.00774715
bladder	1	RAMP1	1	0.0247717
bladder	1	RARRES2	1	0.0248819
bladder	1	RASEF	1	-0.00379554
bladder	1	RBFOX2	1	-0.00688481
bladder	1	RGCC	1	-0.0156365
bladder	1	RASD1	1	-0.0833683
bladder	1	RBFOX1	1	-0.0102436
bladder	1	RCAN3	1	-0.013269
bladder	1	RCSD1	1	-0.0187932
bladder	1	RBFOX3	1	-0.0114499
bladder	1	RBP4	1	0.0786279
bladder	1	RGS1	1	-0.018011
bladder	1	RGS10	1	0.04574
bladder	1	RBP1	1	0.0786574
bladder	1	RCAN1	1	-0.116345
bladder	1	RGS4	1	0.0154463
bladder	1	RHOC	1	0.00964482
bladder	1	RND3	1	-0.0427822
bladder	1	ROBO2	1	-0.00867395
bladder	1	RND1	1	-0.0398888
bladder	1	RHOB	1	-0.0237725
bladder	1	RGS16	1	-0.0753059
bladder	1	RNASE1	1	0.0316647
bladder	1	RRAS	1	0.0235837
bladder	1	RPS6KB1	1	-0.00118442
bladder	1	RYR2	1	-0.00682092
bladder	1	S100A1	1	0.0330189
bladder	1	RUNX1T1	1	-0.00587196
bladder	1	S100A11	1	0.0484882
bladder	1	S100A14	1	0.100896
bladder	1	S100B	1	0.0106481
bladder	1	SAMSN1	1	-0.0202281
bladder	1	SCN2A	1	-0.00124284
bladder	1	S100A9	1	0.0518243
bladder	1	S100A4	1	-0.0556518
bladder	1	SAA1	1	0.0863477
bladder	1	S100A8	1	0.0519327
bladder	1	S100P	1	0.0724988
bladder	1	SCPEP1	1	0.015568
bladder	1	SCD	1	0.0444061
bladder	1	SCG5	1	0.061326
bladder	1	SAA2	1	0.0893756
bladder	1	SDC2	1	0.0143247
bladder	1	SDS	1	-0.00606217
bladder	1	SEC11C	1	0.088288
bladder	1	SELE	1	0.0520711
bladder	1	SERPINB1	1	0.0122966
bladder	1	SELL	1	-0.0530284
bladder	1	SEMA3C	1	0.0418335
bladder	1	SERPINA1	1	0.0687623
bladder	1	SERPINE1	1	0.06315
bladder	1	SERPINF1	1	0.0745622
bladder	1	SERPINA3	1	0.0103436
bladder	1	SERPINF2	1	-0.00707389
bladder	1	SERPINH1	4.92929e-07	-0.501482
bladder	1	SERPING1	1	0.0109823
bladder	1	SERTAD1	0.0881717	-0.26879
bladder	1	SFN	1	0.0146505
bladder	1	SFRP2	1	0.101328
bladder	1	SFRP4	1	0.0524608
bladder	1	SLA	1	-0.0171906
bladder	1	SGK1	1	-0.00272308
bladder	1	SIRT6	1	0.0185745
bladder	1	SIRT1	1	-0.0902446
bladder	1	SLC11A1	1	0.00795136
bladder	1	SLC14A1	1	-0.00359307
bladder	1	SLC1A2	1	-0.00284027
bladder	1	SGSM1	1	-0.000975737
bladder	1	SHC1	1	0.0371856
bladder	1	SH3BP5	1	-0.0531022
bladder	1	SLC24A2	1	0
bladder	1	SLC12A2	1	0.0140106
bladder	1	SLC12A5	1	-0.00541988
bladder	1	SLC13A1	1	0
bladder	1	SLC16A3	1	0.00716932
bladder	1	SLC25A37	1	0.0102655
bladder	1	SLC38A11	1	-0.0214023
bladder	1	SLC2A3	1	-0.0194057
bladder	1	SLC4A4	1	0.0191318
bladder	1	SLC38A2	1	-0.139379
bladder	1	SLC39A14	1	0.00506409
bladder	1	SNAI2	1	-0.00951489
bladder	1	SLC9A3R1	1	-0.00298859
bladder	1	SNCG	1	0.0132861
bladder	1	SLPI	1	0.133746
bladder	1	SNAP25	1	0.00619527
bladder	1	SNCA	1	-0.0118612
bladder	1	SOCS1	1	-0.036733
bladder	1	SOCS3	1	-0.136412
bladder	1	SOD1	1	-0.161075
bladder	1	SPINT2	1	0.0125611
bladder	1	SOD2	1	-0.0676565
bladder	1	SOD3	1	-0.0301409
bladder	1	SORBS2	1	-0.0203455
bladder	1	SORBS1	1	0.00066563
bladder	1	SPI1	1	0.0297505
bladder	1	SPINK1	1	0.0878364
bladder	1	SPARC	1	0.15955
bladder	1	SPINK5	1	0.0382329
bladder	1	SPON2	1	0.0197244
bladder	1	SPRY1	1	0.00140283
bladder	1	SPP1	1	0.0689445
bladder	1	SQSTM1	0.00954406	-0.286914
bladder	1	SPSB1	1	-0.0352652
bladder	1	SRGN	1	-0.0504048
bladder	1	SST	1	0.0547267
bladder	1	STEAP4	1	0.00514591
bladder	1	SRSF2	1	-0.164503
bladder	1	STC1	1	0.0142437
bladder	1	STK11	1	-0.00203435
bladder	1	STUB1	1	0.0136219
bladder	1	SUB1	1	0.0196554
bladder	1	SYNE1	1	-0.0328069
bladder	1	SURF1	1	0.0140639
bladder	1	SULF2	1	0.0245159
bladder	1	SYN1	1	0.00361905
bladder	1	SYNC	1	0.00276582
bladder	1	SYNPO2	1	-0.0214748
bladder	1	SYNGR1	1	0.0330683
bladder	1	SYP	1	-0.000194174
bladder	1	TACSTD2	1	0.00755633
bladder	1	TAGLN2	1	-0.0700857
bladder	1	SYT1	1	-0.00421237
bladder	1	TCEAL9	1	-0.0763197
bladder	1	TCIM	1	0
bladder	1	TERT	1	0
bladder	1	TAF1	1	0.00366065
bladder	1	TBC1D9	1	0.002037
bladder	1	TCF4	1	-0.0309574
bladder	1	TES	1	-0.0206546
bladder	1	TCF7	1	-0.0102959
bladder	1	TF	1	-0.00985019
bladder	1	TFF1	1	0.0705047
bladder	1	TFF3	1	0.0718794
bladder	1	TGFBR2	1	-0.00121108
bladder	1	TIMP3	1	0.0018771
bladder	1	TLCD2	1	-0.00778978
bladder	1	THBD	1	-0.0465186
bladder	1	TGM2	1	0.0492527
bladder	1	THBS1	1	0.0297688
bladder	1	THY1	1	0.0610682
bladder	1	TIMP2	1	0.0256172
bladder	1	TM4SF1	1	-0.0217815
bladder	1	TINAGL1	1	-0.0547288
bladder	1	TIMP1	1	0.08784
bladder	1	TMBIM1	1	-0.0145551
bladder	1	TMEM176A	1	0.0125127
bladder	1	TMEM176B	1	-0.0231318
bladder	1	TNFAIP3	1	-0.0113931
bladder	1	TNFAIP2	1	-0.0138731
bladder	1	TNNT2	1	0.0106118
bladder	1	TOB1	1	-0.093393
bladder	1	TOP2A	1	0.0127605
bladder	1	TNFRSF12A	1	-0.0409843
bladder	1	TNFAIP6	1	-0.0118412
bladder	1	TOPORS	1	-0.0560585
bladder	1	TNFSF13B	1	-0.0118826
bladder	1	TNFRSF21	1	0.0131311
bladder	1	TNXB	1	0.0427579
bladder	1	TOP1	1	-0.115846
bladder	1	TPM2	1	-0.038091
bladder	1	TOP2B	1	0.0200263
bladder	1	TPPP3	1	0.0044906
bladder	1	TREM2	1	0.0570116
bladder	1	TRIB1	1	0.00155057
bladder	1	TRPV1	1	0.00975297
bladder	1	TSPAN8	1	0.0791008
bladder	1	TSPAN13	1	0.00470796
bladder	1	TRIM22	1	-0.00960191
bladder	1	TSC22D3	1	-0.151883
bladder	1	TSPO	1	0.0542269
bladder	1	TXK	1	-0.0238086
bladder	1	TUBA1C	1	-0.0485142
bladder	1	TYMP	1	-0.00599339
bladder	1	TTC39C	1	-0.0130657
bladder	1	TXN	1	0.0176632
bladder	1	TYROBP	1	-0.0265525
bladder	1	TSTD1	1	0.0555972
bladder	1	UBB	2.84637e-10	-0.546471
bladder	1	UBE2I	1	-0.0161273
bladder	1	UQCRQ	1	0.17347
bladder	1	USP53	1	-0.0118476
bladder	1	UCP1	1	-0.0170931
bladder	1	UCP2	1	0.0421028
bladder	1	UGDH	1	-0.0555244
bladder	1	UGP2	1	-0.0439345
bladder	1	VEGFA	1	-0.0129515
bladder	1	UPP1	1	-0.0372564
bladder	1	VCAM1	1	0.0266673
bladder	1	VCAN	1	0.0519802
bladder	1	VMO1	1	0.0165993
bladder	1	VSNL1	1	0.0100908
bladder	1	VIM	1	-0.127412
bladder	1	VSIG4	1	-0.0230165
bladder	1	VWA1	1	0.0290788
bladder	1	WFDC2	1	0.0910283
bladder	1	XAF1	1	-0.032711
bladder	1	XKR4	1	0.000119209
bladder	1	YBX3	0.994115	-0.21335
bladder	1	YWHAZ	1	-0.0383501
bladder	1	YWHAG	1	-0.115174
bladder	1	ZC3H12A	1	-0.0187955
bladder	1	ZFP36L1	1	0.00546972
bladder	1	ZEB1	1	-0.00453787
bladder	1	ZFAND2A	4.55101e-12	-0.643913
bladder	1	ZFP36L2	1	-0.138102
bladder	1	ZFP36	1	-0.0601871
bladder	1	ZMAT3	1	0.0219328
bladder	1	ZNF106	1	0.00887467
bladder	1	ZYX	1	0.00549188
bladder	10	A2M	1	0.0243011
bladder	10	AAK1	1	-0.0153942
bladder	10	ABCA6	1	-0.00589801
bladder	10	ABI3BP	1	0.0535512
bladder	10	ABL1	1	0.00106278
bladder	10	ABLIM1	1	-0.00609406
bladder	10	ACE	1	0.00737931
bladder	10	ACSM3	1	-0.00537041
bladder	10	ACP5	1	0.050908
bladder	10	ACKR1	1	0.00712891
bladder	10	ACKR3	1	0.0590516
bladder	10	ACSL4	1	0.0257304
bladder	10	ADAMTS1	1	-0.0270664
bladder	10	ACSL1	1	0.00990757
bladder	10	ACTG2	1	0.0131822
bladder	10	ADAMTS5	1	0.0400399
bladder	10	ADH1B	1	0.0138039
bladder	10	ADAMTS4	1	-0.111076
bladder	10	ADGRG1	1	0.00417974
bladder	10	ADD3	1	-0.017743
bladder	10	ANGPTL1	1	0.00536596
bladder	10	ACTC1	1	0.102607
bladder	10	ADCY5	1	-0.000329867
bladder	10	ADGRE5	1	-0.0129628
bladder	10	ANK3	1	-0.0079336
bladder	10	ADM	1	0.0277862
bladder	10	AGR2	1	0.0962874
bladder	10	AEBP1	1	0.0271511
bladder	10	ADRA1A	1	-0.00517757
bladder	10	AGRN	1	0.0255871
bladder	10	AGPAT2	1	0.00680863
bladder	10	AHNAK2	1	0.0136268
bladder	10	AGTR1	1	-0.000119612
bladder	10	CADPS	1	0.000143842
bladder	10	AKT1	1	0.00259045
bladder	10	AGT	1	0.00556123
bladder	10	AKAP12	1	-0.0792917
bladder	10	AKR1C3	1	0.0175765
bladder	10	AIF1	1	0.083453
bladder	10	CAMK2B	1	0.000100763
bladder	10	ALDH1A1	1	0.0269061
bladder	10	AKR1C2	1	0.0428896
bladder	10	ALB	1	0
bladder	10	AKT2	1	0.00964076
bladder	10	CCL2	1	0.0250533
bladder	10	ANPEP	1	-0.00333601
bladder	10	AMFR	1	0.00693838
bladder	10	ALOX5AP	1	-0.0138682
bladder	10	ANKRD36C	1	0.00968136
bladder	10	APBB1IP	1	0.0132691
bladder	10	ANGPTL4	1	0.021975
bladder	10	ANKRD37	1	-0.142241
bladder	10	ANKS1B	1	0.00304714
bladder	10	ANKRD22	1	-0.00645119
bladder	10	APOB	1	-0.016036
bladder	10	APOE	1	0.0727964
bladder	10	ANXA1	1	-0.14286
bladder	10	ANXA2	1	-0.0476923
bladder	10	APOBEC3C	1	0.06079
bladder	10	APP	1	-0.00739428
bladder	10	APOC1	1	0.114132
bladder	10	APOD	1	-0.0120803
bladder	10	APOC3	1	0
bladder	10	APOLD1	1	-0.103476
bladder	10	ARID5A	1	-0.137552
bladder	10	APTX	1	0.0116979
bladder	10	ARHGDIB	1	-0.0459282
bladder	10	AQP1	1	0.0323153
bladder	10	ARHGAP4	1	-0.00168334
bladder	10	ATG5	1	0.00205835
bladder	10	ARHGDIG	1	0.00425861
bladder	10	ARMC3	1	0
bladder	10	ARL4D	1	-0.000174893
bladder	10	ARL4C	1	-0.0333913
bladder	10	ARRDC3	1	-0.0758229
bladder	10	ASPN	1	0.0767039
bladder	10	ARPC1B	1	0.047695
bladder	10	B2M	1	-0.141059
bladder	10	ASTN2	1	0.00143281
bladder	10	EMD	1	-0.0146686
bladder	10	ARNTL	1	-0.0032093
bladder	10	ELN	1	0.045024
bladder	10	ATP1A2	1	-0.00146105
bladder	10	AZGP1	1	0.0550707
bladder	10	BAG3	5.77082e-13	-0.638384
bladder	10	BASP1	1	0.00753586
bladder	10	ATP1A3	1	-0.00833776
bladder	10	ATP1B1	1	0.0106611
bladder	10	ATP6V1A	1	0.015807
bladder	10	EMP1	1	-0.116095
bladder	10	BCAM	1	-0.0102775
bladder	10	BHLHE40	1	0.0355057
bladder	10	BGN	1	0.033365
bladder	10	C1R	1	-0.0256947
bladder	10	BECN1	1	0.0190959
bladder	10	BDKRB1	1	-0.0619535
bladder	10	EREG	1	0.0128928
bladder	10	BEX3	1	0.0187681
bladder	10	C1QTNF3	1	0.0461655
bladder	10	EZR	1	-0.154897
bladder	10	C1QA	1	0.0138358
bladder	10	C1QB	1	0.0332112
bladder	10	BTG2	1	-0.0748345
bladder	10	FABP5	1	0.030475
bladder	10	CAMK2N1	1	0.0307199
bladder	10	C3	1	0.0605468
bladder	10	CA4	1	-0.0168968
bladder	10	FGR	1	0.00302333
bladder	10	C1S	1	0.00423298
bladder	10	CADM1	1	0.00497948
bladder	10	C5AR1	1	0.0143682
bladder	10	CA2	1	0.00114628
bladder	10	CANX	1	0.0380523
bladder	10	AKAP13	1	-0.0530404
bladder	10	CAT	1	-0.00779051
bladder	10	CALM3	1	0.0471689
bladder	10	CCDC3	1	-0.00764405
bladder	10	CARD16	1	0.00905105
bladder	10	ALDH1A3	1	0.040083
bladder	10	CAPG	1	-0.00647011
bladder	10	CAV1	1	0.0433865
bladder	10	AKR1C1	1	0.0332708
bladder	10	FYN	1	-0.046998
bladder	10	CASP1	1	-0.00585715
bladder	10	CDA	1	0.0176506
bladder	10	CCND1	1	0.0546152
bladder	10	CD79B	1	-0.0298965
bladder	10	CCR7	1	-0.105846
bladder	10	G0S2	1	0.018842
bladder	10	CD2	1	-0.157335
bladder	10	CD3E	1	-0.0962353
bladder	10	CCNA2	1	0.00349996
bladder	10	CD300E	1	0.0233617
bladder	10	CCL8	1	0.0156247
bladder	10	CD8B	1	-0.0557972
bladder	10	CDC42EP5	1	0.04339
bladder	10	CD14	1	0.00585799
bladder	10	CD7	1	-0.0623718
bladder	10	CD44	1	-0.0428622
bladder	10	CD27	1	-0.028206
bladder	10	CD247	1	-0.0580263
bladder	10	GMFB	1	0.0258369
bladder	10	CD3D	1	-0.0820411
bladder	10	CD3G	1	-0.0312492
bladder	10	CD36	1	0.0277627
bladder	10	CD9	1	0.0148913
bladder	10	CD99	1	0.0281673
bladder	10	CD52	1	-0.0572765
bladder	10	CD55	1	-0.0870244
bladder	10	CD69	1	-0.0464371
bladder	10	CD74	1	-0.0314803
bladder	10	CD48	1	-0.0594279
bladder	10	CDKN2A	1	0.0339446
bladder	10	GYPC	1	0.0149121
bladder	10	CDKN1C	1	-0.0229186
bladder	10	CDH13	1	-0.00723398
bladder	10	CDKN1A	1	-0.157927
bladder	10	GYG1	1	-0.00784464
bladder	10	CD83	1	-0.0173142
bladder	10	CDK1	1	0.00330388
bladder	10	CEBPB	1	-0.0559803
bladder	10	CELF4	1	-0.00772083
bladder	10	CEBPD	1	-0.0698071
bladder	10	CHGA	1	-0.0221721
bladder	10	CHN1	1	0.00549078
bladder	10	CFD	1	-0.0299639
bladder	10	CES1	1	0.024064
bladder	10	CHEK2	1	9.01059e-05
bladder	10	CHRDL1	1	0.0211235
bladder	10	CFH	1	0.0068872
bladder	10	CH25H	1	-0.0284263
bladder	10	CISD2	1	0.0263172
bladder	10	CIB1	1	0.0314834
bladder	10	CKB	1	-0.0512582
bladder	10	CITED2	1	-0.0273001
bladder	10	CKS2	0.596822	-0.226894
bladder	10	CITED4	1	0.0785999
bladder	10	CLDN7	1	0.0271451
bladder	10	CLEC14A	1	0.0240556
bladder	10	CLDN11	1	0.0620287
bladder	10	CLDN5	1	-0.0204351
bladder	10	CLIC1	1	-0.0550755
bladder	10	CLU	1	0.0264995
bladder	10	CLIC3	1	0.0166398
bladder	10	CLEC2B	1	-0.0821302
bladder	10	CNN1	1	-0.0966162
bladder	10	CLSTN3	1	0.00402811
bladder	10	COL12A1	1	0.0208955
bladder	10	COL1A1	1	0.107267
bladder	10	COL14A1	1	0.0299365
bladder	10	COL15A1	1	0.0719865
bladder	10	COL1A2	1	0.101635
bladder	10	CSRP2	1	0.00485871
bladder	10	COL4A1	1	0.082292
bladder	10	COL6A3	1	0.103472
bladder	10	HTT	1	-0.000211785
bladder	10	CSNK1E	1	0.00728796
bladder	10	CSRP1	1	-0.0365471
bladder	10	CPE	1	0.0257056
bladder	10	CP	1	0.0436387
bladder	10	COL4A4	1	0.00109566
bladder	10	COL8A1	1	0.0671708
bladder	10	COQ7	1	0.00413713
bladder	10	CRYAB	0.0725093	-0.270137
bladder	10	COL3A1	1	0.148163
bladder	10	COX4I2	1	0.0185602
bladder	10	CPM	1	-0.00968915
bladder	10	IFITM10	1	0.0032663
bladder	10	COL4A2	1	0.0728358
bladder	10	COL5A2	1	0.0786705
bladder	10	CORO1A	1	-0.0713097
bladder	10	CRABP2	1	0.0185823
bladder	10	CRABP1	1	0.0255061
bladder	10	CRISPLD2	1	-0.0273883
bladder	10	CSTB	1	0.201955
bladder	10	CTHRC1	1	0.169483
bladder	10	CSRNP1	1	-0.0782419
bladder	10	CTF1	1	0.00487885
bladder	10	CST3	1	0.0668372
bladder	10	CTNNB1	1	0.0237913
bladder	10	CTSD	1	0.0720481
bladder	10	CTSC	1	0.0335435
bladder	10	CTSH	1	0.0382472
bladder	10	CXCL1	1	0.0878752
bladder	10	CTSS	1	-0.00691705
bladder	10	CXCL12	1	0.060444
bladder	10	CYP1B1	1	0.0117783
bladder	10	CXCL16	1	0.0358204
bladder	10	CXCR4	1	-0.161448
bladder	10	CXCL3	1	0.0413253
bladder	10	CXXC5	1	0.0205329
bladder	10	CXCL14	1	-0.013348
bladder	10	DCLK1	1	0.0261265
bladder	10	CXCL8	1	0.0246137
bladder	10	CYB5R3	1	0.0281768
bladder	10	CYB5A	1	0.0661641
bladder	10	CYBA	1	0.0597961
bladder	10	CYBB	1	0.0249137
bladder	10	CXCL2	1	0.00823703
bladder	10	DAPL1	1	0.0264806
bladder	10	JUNB	1	-0.14609
bladder	10	DCN	1	0.0448193
bladder	10	DDIT4	1	-0.0718936
bladder	10	DDX21	1	-0.123904
bladder	10	CYP3A5	1	0.0171351
bladder	10	DEFB1	1	0.080128
bladder	10	DGAT1	1	-0.00332247
bladder	10	DMBT1	1	0.00583225
bladder	10	DDIT3	1	-0.132906
bladder	10	DEPP1	1	0
bladder	10	DMKN	1	0.113979
bladder	10	DHRS3	1	0.0258808
bladder	10	DHCR24	1	0.0305131
bladder	10	DKK3	1	-0.00453045
bladder	10	DNAJA4	1.57211e-07	-0.482702
bladder	10	DHRS7	1	0.0294173
bladder	10	DNAJB1	1.50875e-11	-0.614824
bladder	10	DOCK8	1	-0.0112762
bladder	10	DKK1	1	0.0414388
bladder	10	DPEP1	1	0.0392369
bladder	10	DLL3	1	-0.0120276
bladder	10	DPP4	1	0.0114652
bladder	10	DPYSL2	1	0.0119556
bladder	10	DUSP4	1	-0.0208567
bladder	10	DUSP2	1	-0.0280471
bladder	10	DUSP5	1	-0.0128306
bladder	10	EDN1	1	0.0274965
bladder	10	DUSP6	1	0.00913486
bladder	10	EEF1A1	1	-0.11462
bladder	10	DSP	1	0.029078
bladder	10	EEF2	1	-0.093473
bladder	10	EFNA1	1	0.0179667
bladder	10	EFEMP1	1	0.0393898
bladder	10	EGF	1	0
bladder	10	EGFL7	1	-0.00411408
bladder	10	EGR1	1	-0.0908788
bladder	10	EIF5AL1	1	-0.00557922
bladder	10	ATM	1	0.00806882
bladder	10	ATP2A3	1	-0.000424604
bladder	10	EMP2	1	-0.00802811
bladder	10	BCL2A1	1	0.0594512
bladder	10	EMP3	1	-0.0495273
bladder	10	ENPEP	1	0.00217468
bladder	10	EPHB6	1	-0.0118206
bladder	10	EPS8	1	0.00374812
bladder	10	EPSTI1	1	-0.00870512
bladder	10	ERGIC1	1	0.00121869
bladder	10	ESAM	1	-0.0155845
bladder	10	ETS1	1	-0.0347998
bladder	10	BUB1B	1	0.0067655
bladder	10	FABP3	1	0.0654113
bladder	10	F3	1	0.0207775
bladder	10	BST2	1	-0.0503406
bladder	10	BMP5	1	0.00433957
bladder	10	FAM3B	1	0.0411879
bladder	10	FBLIM1	1	-0.0106051
bladder	10	FAM43A	1	-0.0318326
bladder	10	FABP4	1	0.028157
bladder	10	FBLN1	1	0.024935
bladder	10	FBLN2	1	0.075519
bladder	10	FBN1	1	0.0816292
bladder	10	ETS2	1	-0.0276264
bladder	10	FCER1G	1	-0.00227019
bladder	10	FABP6	1	0.0179981
bladder	10	FCGRT	1	0.0365121
bladder	10	FCN1	1	-0.0188896
bladder	10	FGF7	1	0.0407216
bladder	10	FCGR3A	1	0.00353684
bladder	10	C1QC	1	0.0332257
bladder	10	FHL1	1	-0.0464193
bladder	10	FGF21	1	0
bladder	10	FHL2	1	-0.00970293
bladder	10	FGFBP2	1	-0.0485859
bladder	10	FILIP1L	1	-0.0925241
bladder	10	FGL2	1	0.0126046
bladder	10	FKBP5	1	-0.0581281
bladder	10	FN1	1	0.109224
bladder	10	FLRT2	1	0.0447372
bladder	10	FOLH1	1	-0.000839378
bladder	10	FOXO1	1	-0.00621578
bladder	10	FOS	1	-0.0274611
bladder	10	FOSL1	1	-0.039775
bladder	10	MT1H	1	0.0425481
bladder	10	FST	1	0.0589478
bladder	10	FOXO3	1	-0.0481793
bladder	10	FXYD2	1	0.0484852
bladder	10	FXYD3	1	0.0425595
bladder	10	MTBP	1	0.024045
bladder	10	CCL20	1	0.0577628
bladder	10	FXYD7	1	-0.00700423
bladder	10	GADD45A	1	-0.0354378
bladder	10	CD4	1	0.00433725
bladder	10	GADD45B	1	-0.0593751
bladder	10	GAP43	1	0.0398456
bladder	10	GAS6	1	-0.023517
bladder	10	GBP1	1	-0.107597
bladder	10	GDF15	1	0.0341195
bladder	10	GCHFR	1	0.0351728
bladder	10	GEM	1	-0.13336
bladder	10	GH1	1	-0.0239826
bladder	10	GHR	1	-0.00291819
bladder	10	GHRH	1	0
bladder	10	GHRHR	1	0
bladder	10	GJB2	1	0.0804566
bladder	10	GLUL	1	-0.053213
bladder	10	CD37	1	-0.0827635
bladder	10	GNA13	1	0.000335631
bladder	10	GNAO1	1	0.00178693
bladder	10	GNLY	1	-0.139679
bladder	10	GP2	1	0
bladder	10	GPM6A	1	0.00807962
bladder	10	GPR183	1	-0.00662649
bladder	10	GPM6B	1	-0.00249759
bladder	10	GPRC5A	1	-0.0448255
bladder	10	GPX2	1	0.0330646
bladder	10	GPX3	1	-0.00959364
bladder	10	GPX4	1	0.00271794
bladder	10	GRB2	1	0.0141465
bladder	10	GREB1L	1	0.00618266
bladder	10	GRN	1	0.036317
bladder	10	GSTA1	1	0.0638308
bladder	10	GSTA4	1	0.00799244
bladder	10	GSTP1	1	0.125834
bladder	10	GTF2H2	1	0.0152965
bladder	10	CDH19	1	0.00943736
bladder	10	GZMA	1	-0.0941615
bladder	10	CDC42	1	0.0253015
bladder	10	GZMH	1	-0.128003
bladder	10	GZMK	1	-0.0615544
bladder	10	HAMP	1	0.0382719
bladder	10	HBA1	1	0.0375911
bladder	10	HBA2	1	0.0121381
bladder	10	HAS3	1	0.0472525
bladder	10	HBB	1	-0.0211297
bladder	10	HBEGF	1	-0.00859077
bladder	10	HERPUD1	0.0239873	-0.285397
bladder	10	HES1	1	-0.0191858
bladder	10	HCST	1	0.0131226
bladder	10	HESX1	1	0.0119331
bladder	10	HES4	1	-0.0292863
bladder	10	HIF3A	1	0.00261692
bladder	10	HIF1A	1	0.0325918
bladder	10	HIGD1A	1	0.0341031
bladder	10	P2RX7	1	0.0105764
bladder	10	OLFM4	1	0.0829085
bladder	10	HIVEP2	1	-0.0152676
bladder	10	HIGD1B	1	-0.000411356
bladder	10	PALMD	1	0.0477798
bladder	10	HLA-B	1	-0.167752
bladder	10	HLA-DPA1	1	-0.019555
bladder	10	HLA-DQA1	1	0.0130123
bladder	10	HLA-DQA2	1	-0.0186245
bladder	10	HLA-DQB1	1	-0.00374728
bladder	10	HLA-DRB1	1	-0.00550375
bladder	10	HLA-DRB5	1	-0.00272455
bladder	10	HLA-DRA	1	-0.020028
bladder	10	HMGB1	1	-0.0313095
bladder	10	HLA-F	1	-0.0164766
bladder	10	HMGB2	1	-0.107544
bladder	10	HMGA1	1	0.0273389
bladder	10	HMGCS1	1	-0.0135199
bladder	10	HMOX1	1	-0.136925
bladder	10	HOPX	1	0.0383465
bladder	10	HSPA1A	1.28388e-13	-0.666997
bladder	10	HPGD	1	0.00955378
bladder	10	HSP90AA1	4.54244e-16	-0.713011
bladder	10	HSPA1B	6.97126e-12	-0.63092
bladder	10	HSPA5	0.775158	-0.23065
bladder	10	HSPA6	0.000181954	-0.393215
bladder	10	HSPA8	3.41547e-10	-0.570448
bladder	10	HSPB1	0.00708013	-0.337515
bladder	10	HSPD1	5.41978e-33	-0.909718
bladder	10	HTRA1	1	0.0627846
bladder	10	CRIP1	1	-0.0192963
bladder	10	HTRA3	1	0.0369297
bladder	10	HVCN1	1	-0.00168234
bladder	10	ICAM1	1	-0.0509294
bladder	10	ID1	1	-0.00797712
bladder	10	HYAL2	1	0.0225976
bladder	10	ID2	1	-0.064113
bladder	10	ID3	1	-0.0833141
bladder	10	ID4	1	0.00137487
bladder	10	IDI1	1	-0.141658
bladder	10	IER3	1	-0.0154912
bladder	10	IER5	1	-0.159585
bladder	10	IFI16	1	-0.10673
bladder	10	IFI27	1	-0.0290045
bladder	10	IFI44L	1	-0.102728
bladder	10	IFI30	1	0.013441
bladder	10	PLAUR	1	-0.0182784
bladder	10	IFITM1	1	-0.0642192
bladder	10	COX7A1	1	0.0130375
bladder	10	IFITM3	1	0.00703667
bladder	10	PLCB1	1	0.0120218
bladder	10	PLIN2	1	-0.103243
bladder	10	PLCG2	1	0.0130982
bladder	10	IGF2	1	0.0460195
bladder	10	IGFBP3	1	0.0642428
bladder	10	IGFBP2	1	0.0679332
bladder	10	IGFBP5	1	0.0326915
bladder	10	IGFBP6	1	0.0259425
bladder	10	IKBKB	1	0.00105867
bladder	10	IGFBP7	1	0.012682
bladder	10	IGSF6	1	0.0559984
bladder	10	IL10RA	1	0.00185242
bladder	10	IL1B	1	0.0279253
bladder	10	IL1R1	1	-0.00656316
bladder	10	IL1R2	1	0.0252865
bladder	10	IL1RN	1	0.0618322
bladder	10	IL2RG	1	-0.0113082
bladder	10	IL32	1	-0.111561
bladder	10	IL6	1	-0.059532
bladder	10	IL33	1	0.05538
bladder	10	IL7R	1	-0.116442
bladder	10	INSR	1	-0.00916295
bladder	10	INSIG1	1	-0.102926
bladder	10	IRF1	1	-0.174412
bladder	10	IRS1	1	0.00869541
bladder	10	IRS2	1	-0.00325474
bladder	10	ISG15	1	-0.0805369
bladder	10	ISG20	1	-0.0465674
bladder	10	ITGB1	1	0.01521
bladder	10	ITGB2	1	-0.00260583
bladder	10	ITM2A	1	0.0685461
bladder	10	ITM2C	1	0.0183907
bladder	10	JAML	1	-0.110668
bladder	10	JPH4	1	0.00470826
bladder	10	JCHAIN	1	0.0740616
bladder	10	DBI	1	0.108855
bladder	10	JUN	1	-0.17244
bladder	10	JUND	1	-0.185344
bladder	10	KAZN	1	-0.0112291
bladder	10	KCNA3	1	-0.00945476
bladder	10	KIAA1217	1	-0.000340618
bladder	10	KL	1	0.000435489
bladder	10	KLF13	1	-0.00902937
bladder	10	KLF2	1	-0.0738979
bladder	10	KLF4	1	-0.202092
bladder	10	KLRB1	1	-0.0988468
bladder	10	KRT13	1	0.0397873
bladder	10	KRT14	1	-0.000157962
bladder	10	KRT16	1	0.0643631
bladder	10	KRT15	1	0.0099493
bladder	10	KRT17	1	0.0488743
bladder	10	KRT5	1	0.03259
bladder	10	KRT18	1	0.021088
bladder	10	KRT6A	1	0.128499
bladder	10	KRT7	1	0.0731115
bladder	10	KRT8	1	0.0152642
bladder	10	LAMA2	1	0.00279758
bladder	10	LAMC2	1	-0.0041458
bladder	10	LAMB3	1	0.0266256
bladder	10	LAPTM5	1	-0.0392377
bladder	10	RHOB	1	-0.0171247
bladder	10	RGS16	1	-0.0603886
bladder	10	LCP1	1	-0.00528053
bladder	10	LDLR	1	-0.0221293
bladder	10	LGALS1	1	0.0726143
bladder	10	LGALS2	1	0.0625832
bladder	10	LGALS3	1	0.00701721
bladder	10	LGALS4	1	-0.0122133
bladder	10	LGI4	1	-0.0174657
bladder	10	LINGO1	1	0.00160054
bladder	10	LIMD2	1	0.00319952
bladder	10	LITAF	1	-0.0607604
bladder	10	LMCD1	1	-0.0315682
bladder	10	LMO7	1	0.0243206
bladder	10	LMNA	0.976888	-0.21133
bladder	10	LPAR6	1	0.0156757
bladder	10	LRRK2	1	0.00234525
bladder	10	LTBP2	1	0.0576442
bladder	10	LTB	1	-0.0746418
bladder	10	LSP1	1	-0.0451412
bladder	10	LTF	1	-0.00315839
bladder	10	LUM	1	0.0717477
bladder	10	LY6D	1	0.106628
bladder	10	LY6E	1	-0.0176527
bladder	10	LYL1	1	0.00682677
bladder	10	LYPD3	1	-0.00691082
bladder	10	LYZ	1	0.053119
bladder	10	LYVE1	1	0.00863197
bladder	10	MACROD2	1	0.00612645
bladder	10	MAFF	0.969008	-0.21755
bladder	10	MAP1B	1	0.00442953
bladder	10	SELE	1	0.0549559
bladder	10	MAP3K7CL	1	-0.0335656
bladder	10	MDK	1	0.130088
bladder	10	MAP3K8	1	0.00593855
bladder	10	MARCKSL1	1	0.0139546
bladder	10	MBP	1	-0.00903531
bladder	10	MARCO	1	0.0130974
bladder	10	MED1	1	0.0111777
bladder	10	METTL7A	1	0.0160946
bladder	10	MECOM	1	0.0106042
bladder	10	MEDAG	1	0.067976
bladder	10	MFAP4	1	-0.0169232
bladder	10	MFAP5	1	0.160139
bladder	10	MFGE8	1	0.0315568
bladder	10	MGP	1	0.0666379
bladder	10	MGST1	1	0.146091
bladder	10	MIDN	1	-0.0844234
bladder	10	MNDA	1	0.004453
bladder	10	MIF	1	0.0469258
bladder	10	MLXIPL	1	-0.00597262
bladder	10	MMP2	1	0.110047
bladder	10	MPEG1	1	0.0224674
bladder	10	MMP7	1	0.080388
bladder	10	MPZL2	1	0.0262737
bladder	10	MRPL41	1	0.0851505
bladder	10	MS4A1	1	0.0882759
bladder	10	MS4A6A	1	0.00195763
bladder	10	MS4A7	1	0.0482522
bladder	10	MSR1	1	0.0223622
bladder	10	MSTN	1	-0.0191701
bladder	10	MT-ATP6	1	0.0807717
bladder	10	MT-ND1	1	0.0161721
bladder	10	MT-ND2	1	0.0242727
bladder	10	MT-ND3	1	0.0994147
bladder	10	MT-CO1	1	0.0541599
bladder	10	MT-CO3	1	0.0885393
bladder	10	MT-ND5	1	0.0687829
bladder	10	MT1A	1	-0.0369587
bladder	10	MT-CO2	1	0.128271
bladder	10	MT-ATP8	1	0.0151513
bladder	10	MT-ND4	1	0.0849122
bladder	10	MT-ND4L	1	0.0994451
bladder	10	MT-ND6	1	0.0606226
bladder	10	MT-CYB	1	0.0645978
bladder	10	MT1F	1	0.0469304
bladder	10	MT1E	1	0.0151097
bladder	10	MT1X	1	-0.0299645
bladder	10	FTL	1	-0.0401041
bladder	10	MT1G	1	0.0212048
bladder	10	G6PD	1	0.00587574
bladder	10	MT1M	1	-0.00440751
bladder	10	MT2A	1	-0.0201217
bladder	10	MTOR	1	0.00930549
bladder	10	MXRA7	1	0.0303563
bladder	10	MTPN	1	0.0480941
bladder	10	MYL9	1	-0.0212738
bladder	10	MYH11	1	-0.0326295
bladder	10	MUC1	1	0.0650652
bladder	10	MYCBP2	1	-0.028123
bladder	10	MTTP	1	-0.00659076
bladder	10	MYC	1	-0.15024
bladder	10	MYLIP	1	-0.0656014
bladder	10	MYO1F	1	-0.00892065
bladder	10	MYOC	1	-0.0309315
bladder	10	NBL1	1	-0.015698
bladder	10	MZB1	1	0.0385278
bladder	10	NCOA7	1	-0.0495891
bladder	10	NAMPT	1	-0.0422878
bladder	10	NCOR1	1	0.010121
bladder	10	NAPB	1	-0.000597974
bladder	10	NCF1	1	0.0171516
bladder	10	NDRG1	1	-0.051066
bladder	10	NDRG4	1	0.000512266
bladder	10	NDUFA4L2	1	0.0458697
bladder	10	NDRG2	1	-0.0120481
bladder	10	NEDD4L	1	-0.0145745
bladder	10	NFKBIA	1	-0.0522066
bladder	10	NNMT	1	-0.0233961
bladder	10	NPC2	1	0.147825
bladder	10	NEU1	1	-0.108041
bladder	10	NEFH	1	0.000302127
bladder	10	NKG7	1	-0.0237601
bladder	10	NPY	1	0
bladder	10	NHSL1	1	0.012179
bladder	10	NFKBIZ	1	-0.078208
bladder	10	NPDC1	1	0.000472734
bladder	10	NLRP3	1	0.0190506
bladder	10	NQO1	1	0.0714551
bladder	10	NR1D1	1	0.000452439
bladder	10	NR3C1	1	-0.0269599
bladder	10	NR4A2	1	-0.0908366
bladder	10	NTRK2	1	0.0246931
bladder	10	NRARP	1	0.0274603
bladder	10	NRCAM	1	-0.00422986
bladder	10	NRGN	1	0.000964806
bladder	10	NRIP1	1	0.00671473
bladder	10	NTRK3	1	0.00724436
bladder	10	NTM	1	-0.00217276
bladder	10	NR4A3	1	-0.0234885
bladder	10	NUDT1	1	0.0323085
bladder	10	NRP1	1	0.0240709
bladder	10	NTN4	1	-7.54893e-05
bladder	10	NUCB2	1	0.0675897
bladder	10	NUDT4	1	-0.105058
bladder	10	NUPR1	1	0.038933
bladder	10	ODC1	1	-0.0366039
bladder	10	PAPPA	1	0.0446423
bladder	10	PAK1	1	0.00326746
bladder	10	OSBPL8	1	-0.00500014
bladder	10	HILPDA	1	0.071128
bladder	10	PALLD	1	-0.0223232
bladder	10	P2RY14	1	0.00859495
bladder	10	HLA-DPB1	1	-0.00953605
bladder	10	HLA-DMA	1	-0.00352108
bladder	10	PCDH11Y	1	0.00485915
bladder	10	PCLAF	1	0
bladder	10	TSC22D3	1	-0.146486
bladder	10	TRIM22	1	-0.0027243
bladder	10	PCOLCE2	1	0.0850007
bladder	10	PAWR	1	-0.00191254
bladder	10	PCK1	1	-0.0509587
bladder	10	PCP4	1	0.0080697
bladder	10	PDGFD	1	-0.00123638
bladder	10	PDCD4	1	-0.0296012
bladder	10	PDE3B	1	-0.0141937
bladder	10	PCSK1N	1	0.0241361
bladder	10	PDLIM4	1	0.0232722
bladder	10	PEA15	1	0.00199693
bladder	10	PDZK1IP1	1	0.076827
bladder	10	PDPK1	1	0.0181425
bladder	10	PDLIM1	1	-0.06904
bladder	10	PDZD2	1	0.00728367
bladder	10	PER2	1	0.0247289
bladder	10	PERP	1	-0.00456662
bladder	10	PGF	1	0.0362324
bladder	10	PHACTR2	1	0.0153138
bladder	10	PID1	1	-0.00496001
bladder	10	PIK3R1	1	-0.0210547
bladder	10	PHLDA1	1	-0.0348188
bladder	10	PHLDA2	1	-0.00751633
bladder	10	PITX1	1	0.0190288
bladder	10	PLAC9	1	0.117547
bladder	10	PI3	1	0.152683
bladder	10	PHYHIPL	1	0.0056722
bladder	10	PIK3CA	1	0.00757527
bladder	10	PI16	1	0.0887459
bladder	10	PLA2G2A	1	0.0937554
bladder	10	PLAGL1	1	0.0342711
bladder	10	PIM1	1	-0.00851353
bladder	10	PLAT	1	0.0439216
bladder	10	PLAU	1	0.0132029
bladder	10	IGF1R	1	0.00114545
bladder	10	IGF1	1	0.061965
bladder	10	IFI6	1	-0.0871182
bladder	10	PLEK	1	0.0295129
bladder	10	PLN	1	-0.00509131
bladder	10	IFITM2	1	-0.000578599
bladder	10	PLP2	1	-0.0188953
bladder	10	PLK3	1	-0.00789539
bladder	10	PLP1	1	0.0101846
bladder	10	PLPP1	1	-0.0351264
bladder	10	PLXDC2	1	-0.00962453
bladder	10	PLTP	1	0.0714674
bladder	10	PLPP3	1	0.0233638
bladder	10	PNMA3	1	0
bladder	10	PMAIP1	1	-0.0278612
bladder	10	PNP	1	-0.132805
bladder	10	POLD4	1	0.0400371
bladder	10	POSTN	1	0.0817821
bladder	10	PPL	1	0.00288848
bladder	10	PRF1	1	-0.0949142
bladder	10	PRDX1	1	-0.0328936
bladder	10	PPARG	1	-0.0324366
bladder	10	PPIC	1	0.137417
bladder	10	PPP1R14A	1	0.0236668
bladder	10	PPP1R12B	1	0.00186375
bladder	10	PRKAR2B	1	0.0157301
bladder	10	PPP3CA	1	0.0340765
bladder	10	PPP1R1B	1	0.00976136
bladder	10	PRKCB	1	-0.0168704
bladder	10	PRSS23	1	0.079033
bladder	10	PSMB9	1	-0.0540703
bladder	10	PTGS2	1	0.00744877
bladder	10	PTGDS	1	-0.0182808
bladder	10	PTK2B	1	-0.00134529
bladder	10	PTGIS	1	0.0737034
bladder	10	PTEN	1	-0.00801952
bladder	10	RAB3C	1	0.0289014
bladder	10	PTN	1	0.06267
bladder	10	PTPRCAP	1	0.00562414
bladder	10	PTPRD	1	0.00232082
bladder	10	PTTG1	1	-0.0355818
bladder	10	PYCARD	1	0.0349671
bladder	10	PTPRG	1	0.00814699
bladder	10	RALGPS2	1	0.00014211
bladder	10	PTPRC	1	-0.106531
bladder	10	RAMP1	1	0.0348344
bladder	10	RARRES2	1	0.0328793
bladder	10	RASD1	1	-0.0724498
bladder	10	RASEF	1	0.000446821
bladder	10	RBFOX1	1	-0.00104864
bladder	10	RBP1	1	0.0884586
bladder	10	RBFOX2	1	-0.0006159
bladder	10	RBFOX3	1	-0.00313318
bladder	10	RGS1	1	-0.0061982
bladder	10	RBP4	1	0.0830082
bladder	10	RCAN1	1	-0.112486
bladder	10	RGCC	1	-0.0146208
bladder	10	RGS10	1	0.0541188
bladder	10	RCAN3	1	-0.00134475
bladder	10	RCSD1	1	-0.00941261
bladder	10	LCN2	1	0.118936
bladder	10	RNASE1	1	0.0385709
bladder	10	RHOC	1	0.0182821
bladder	10	RND1	1	-0.0316062
bladder	10	ROBO2	1	0.000866695
bladder	10	RPS6KB1	1	0.0050236
bladder	10	RGS4	1	0.0242263
bladder	10	RND3	1	-0.0408442
bladder	10	RUNX1T1	1	0.00231663
bladder	10	LCK	1	-0.0494622
bladder	10	RRAS	1	0.0360613
bladder	10	RYR2	1	0.0025249
bladder	10	S100A11	1	0.0536298
bladder	10	S100A14	1	0.108573
bladder	10	S100A1	1	0.0380147
bladder	10	SAA1	1	0.087833
bladder	10	S100A4	1	-0.0460342
bladder	10	S100A8	1	0.0521478
bladder	10	SCG5	1	0.0638411
bladder	10	S100B	1	0.0162319
bladder	10	S100A9	1	0.0531396
bladder	10	SAMSN1	1	-0.0176706
bladder	10	S100P	1	0.0781599
bladder	10	SAA2	1	0.0924921
bladder	10	SCD	1	0.0452048
bladder	10	SCN2A	1	0.00621505
bladder	10	SEC11C	1	0.0951474
bladder	10	SDC2	1	0.0245816
bladder	10	SDS	1	0.0022608
bladder	10	SCPEP1	1	0.0213285
bladder	10	MAP2	1	0.00636529
bladder	10	SELL	1	-0.0463713
bladder	10	SERPINA1	1	0.0708035
bladder	10	SERPINE1	1	0.0757813
bladder	10	SERPINF2	1	-0.00020078
bladder	10	SERPINF1	1	0.0790452
bladder	10	SERPING1	1	0.00953523
bladder	10	SERPINA3	1	0.0152933
bladder	10	SEMA3C	1	0.0444567
bladder	10	SERPINB1	1	0.0120436
bladder	10	SERTAD1	0.140283	-0.258811
bladder	10	SERPINH1	4.47765e-07	-0.492044
bladder	10	SFN	1	0.0244592
bladder	10	SFRP4	1	0.0565431
bladder	10	SFRP2	1	0.104957
bladder	10	SGSM1	1	0.00744457
bladder	10	SGK1	1	0.00310585
bladder	10	SLC13A1	1	0
bladder	10	SLA	1	-0.0113912
bladder	10	SIRT6	1	0.0256271
bladder	10	SIRT1	1	-0.0763054
bladder	10	SLC11A1	1	0.0134329
bladder	10	SH3BP5	1	-0.0434082
bladder	10	SHC1	1	0.0407668
bladder	10	SLC1A2	1	0.00147348
bladder	10	SLC14A1	1	0.000917154
bladder	10	SLC12A2	1	0.020311
bladder	10	SLC12A5	1	-0.00130724
bladder	10	SLC16A3	1	0.0224871
bladder	10	SLC24A2	1	0
bladder	10	SLC25A37	1	0.0120273
bladder	10	SLC2A3	1	-0.0116086
bladder	10	SLC38A11	1	-0.0114238
bladder	10	SNCA	1	-0.00732617
bladder	10	SLC9A3R1	1	0.00180139
bladder	10	SLC39A14	1	0.0137144
bladder	10	SLC38A2	1	-0.137003
bladder	10	SLC4A4	1	0.0237276
bladder	10	SNAI2	1	-0.00437269
bladder	10	SLPI	1	0.139585
bladder	10	SNCG	1	0.0233049
bladder	10	SNAP25	1	0.00962504
bladder	10	SOCS3	1	-0.124249
bladder	10	SOCS1	1	-0.0248991
bladder	10	SOD1	1	-0.156869
bladder	10	SORBS1	1	0.00703093
bladder	10	SRGN	1	-0.0465674
bladder	10	SPINK1	1	0.10056
bladder	10	SPARC	1	0.166692
bladder	10	SOD2	1	-0.0648222
bladder	10	SPINK5	1	0.0369203
bladder	10	SOD3	1	-0.0204719
bladder	10	SPI1	1	0.0349817
bladder	10	SORBS2	1	-0.0132414
bladder	10	SPON2	1	0.029602
bladder	10	SPRY1	1	0.00804519
bladder	10	SPINT2	1	0.0270885
bladder	10	SPP1	1	0.0778398
bladder	10	SPSB1	1	-0.0253622
bladder	10	SQSTM1	0.00953402	-0.286607
bladder	10	SYN1	1	0.00691677
bladder	10	SRSF2	1	-0.156225
bladder	10	STC1	1	0.0190699
bladder	10	STEAP4	1	0.0100353
bladder	10	SST	1	0.0628836
bladder	10	SYNE1	1	-0.0255915
bladder	10	SUB1	1	0.0311693
bladder	10	STK11	1	0.0039981
bladder	10	SURF1	1	0.0208685
bladder	10	STUB1	1	0.0190888
bladder	10	SYNPO2	1	-0.0145351
bladder	10	SULF2	1	0.0286752
bladder	10	SYNGR1	1	0.0375823
bladder	10	SYNC	1	0.00753199
bladder	10	SYP	1	0.00881159
bladder	10	SYT1	1	0.00310024
bladder	10	TAGLN2	1	-0.063469
bladder	10	TAF1	1	0.0121447
bladder	10	TFF1	1	0.0825969
bladder	10	TF	1	-0.00326917
bladder	10	TACSTD2	1	0.0189347
bladder	10	TGFBR2	1	0.00815217
bladder	10	TBC1D9	1	0.00699059
bladder	10	TCEAL9	1	-0.0621662
bladder	10	TCF7	1	-0.000463093
bladder	10	TCF4	1	-0.0229901
bladder	10	TES	1	-0.0112185
bladder	10	TCIM	1	0
bladder	10	TERT	1	0
bladder	10	TFF3	1	0.0876609
bladder	10	TIMP2	1	0.0368725
bladder	10	THBS1	1	0.0384409
bladder	10	THY1	1	0.0745084
bladder	10	THBD	1	-0.0357539
bladder	10	TGM2	1	0.0547433
bladder	10	TIMP3	1	0.0163931
bladder	10	TM4SF1	1	-0.0149054
bladder	10	TMBIM1	1	-0.00308704
bladder	10	TLCD2	1	0.00383759
bladder	10	TINAGL1	1	-0.0438548
bladder	10	TIMP1	1	0.0907296
bladder	10	TNFAIP3	1	0.000948392
bladder	10	TNFAIP2	1	-0.000172133
bladder	10	TMEM176A	1	0.0213802
bladder	10	TMEM176B	1	-0.0107425
bladder	10	TNFRSF21	1	0.0227849
bladder	10	TNFRSF12A	1	-0.0240841
bladder	10	TNFSF13B	1	-0.0062751
bladder	10	TNXB	1	0.0527492
bladder	10	TNNT2	1	0.0210352
bladder	10	TNFAIP6	1	0.000169524
bladder	10	TOB1	1	-0.083107
bladder	10	TPPP3	1	0.0163895
bladder	10	TOP2B	1	0.0264784
bladder	10	TOPORS	1	-0.0386633
bladder	10	TOP2A	1	0.026615
bladder	10	TPM2	1	-0.0244949
bladder	10	TOP1	1	-0.103686
bladder	10	TREM2	1	0.0623178
bladder	10	TRIB1	1	0.0111255
bladder	10	PDE10A	1	-0.010383
bladder	10	PCDH9	1	-0.00322758
bladder	10	TXN	1	0.0289475
bladder	10	TSPAN13	1	0.0105256
bladder	10	TRPV1	1	0.0158051
bladder	10	TSTD1	1	0.0646454
bladder	10	TSPO	1	0.0583994
bladder	10	TSPAN8	1	0.0855988
bladder	10	TTC39C	1	-0.00427833
bladder	10	TYMP	1	-0.00152457
bladder	10	TUBA1C	1	-0.0378993
bladder	10	TYROBP	1	-0.0175187
bladder	10	UBB	1.25311e-10	-0.54291
bladder	10	UBE2I	1	-0.00460339
bladder	10	TXK	1	-0.0115493
bladder	10	UGDH	1	-0.0544499
bladder	10	USP53	1	-0.00535171
bladder	10	VCAN	1	0.0595395
bladder	10	VSNL1	1	0.0166756
bladder	10	UCP2	1	0.0490138
bladder	10	UGP2	1	-0.037354
bladder	10	VCAM1	1	0.0336965
bladder	10	UCP1	1	-0.0113627
bladder	10	UPP1	1	-0.0288925
bladder	10	UQCRQ	1	0.191735
bladder	10	VMO1	1	0.0244211
bladder	10	VWA1	1	0.0388073
bladder	10	VEGFA	1	-0.00244655
bladder	10	VIM	1	-0.124736
bladder	10	VSIG4	1	-0.0170155
bladder	10	YWHAZ	1	-0.0302884
bladder	10	XAF1	1	-0.0238908
bladder	10	YWHAG	1	-0.102539
bladder	10	WFDC2	1	0.0950976
bladder	10	XKR4	1	0.00807374
bladder	10	YBX3	1	-0.210932
bladder	10	ZFP36L1	1	0.0136201
bladder	10	ZEB1	1	0.00172175
bladder	10	ZC3H12A	1	-0.0111394
bladder	10	ZFAND2A	1.70548e-12	-0.638598
bladder	10	ZFP36	1	-0.0551493
bladder	10	ZNF106	1	0.0149491
bladder	10	ZMAT3	1	0.0267889
bladder	10	ZFP36L2	1	-0.132025
bladder	10	ZYX	1	0.0142053
bladder	2	A2M	1	0.0436722
bladder	2	AAK1	1	0.00234217
bladder	2	ABCA6	1	0.00431197
bladder	2	ABI3BP	1	0.0729907
bladder	2	ABL1	1	0.0190935
bladder	2	ABLIM1	1	-0.00366749
bladder	2	ACE	1	0.0209269
bladder	2	ACP5	1	0.0670675
bladder	2	ACKR1	1	0.0203206
bladder	2	ACKR3	1	0.0756397
bladder	2	ACSL1	1	0.018157
bladder	2	ACSM3	1	0.00301366
bladder	2	ACSL4	1	0.0542398
bladder	2	ADCY5	1	0.00932501
bladder	2	ADAMTS4	1	-0.102509
bladder	2	ADAMTS5	1	0.0508957
bladder	2	ACTC1	1	0.117939
bladder	2	ADAMTS1	1	-0.0139039
bladder	2	AGR2	1	0.125955
bladder	2	ADGRE5	1	-0.0125437
bladder	2	ADM	1	0.0346554
bladder	2	ADD3	1	-0.00284348
bladder	2	ADGRG1	1	0.0154205
bladder	2	ACTG2	1	0.0349202
bladder	2	ADRA1A	1	0.0017778
bladder	2	AGTR1	1	0.0137628
bladder	2	AGT	1	0.0147918
bladder	2	AGRN	1	0.0483717
bladder	2	AEBP1	1	0.0450281
bladder	2	ADH1B	1	0.0193055
bladder	2	AGPAT2	1	0.0204179
bladder	2	AHNAK2	1	0.0268513
bladder	2	AKR1C3	1	0.0427491
bladder	2	AKAP13	1	-0.042344
bladder	2	AKR1C2	1	0.0531711
bladder	2	AKR1C1	1	0.0476857
bladder	2	AIF1	1	0.103949
bladder	2	AKAP12	1	-0.0835294
bladder	2	AKT2	1	0.00872503
bladder	2	AKT1	1	0.0055713
bladder	2	ALOX5AP	1	-0.00666759
bladder	2	ALDH1A3	1	0.0575308
bladder	2	AMFR	1	0.0185207
bladder	2	ALB	1	0
bladder	2	ALDH1A1	1	0.0344298
bladder	2	ANGPTL1	1	0.0109036
bladder	2	ANGPTL4	1	0.0319209
bladder	2	ANK3	1	0.000113073
bladder	2	ANKRD36C	1	0.0242946
bladder	2	ANKRD22	1	-0.00127858
bladder	2	ANKS1B	1	0.00882776
bladder	2	ANKRD37	1	-0.146216
bladder	2	ANXA1	1	-0.138061
bladder	2	ANPEP	1	0.00350946
bladder	2	CAMK2B	1	0.00602097
bladder	2	APBB1IP	1	0.0183405
bladder	2	APOBEC3C	1	0.0708625
bladder	2	APOE	1	0.0854468
bladder	2	APOB	1	-0.0110761
bladder	2	APOC3	1	0
bladder	2	APTX	1	0.020705
bladder	2	APOC1	1	0.129751
bladder	2	APOD	1	-0.00509381
bladder	2	APOLD1	1	-0.0971133
bladder	2	ARHGDIB	1	-0.0545556
bladder	2	APP	1	0.017792
bladder	2	ARHGAP4	1	0.00532269
bladder	2	ARL4C	1	-0.0219205
bladder	2	ARID5A	1	-0.122741
bladder	2	ARHGDIG	1	0.0109241
bladder	2	ARPC1B	1	0.087831
bladder	2	AQP1	1	0.0481897
bladder	2	ARNTL	1	0.00267183
bladder	2	ARMC3	1	0
bladder	2	ATG5	1	0.0115279
bladder	2	CRIP1	1	-0.00946624
bladder	2	ATP1A3	1	-0.00328675
bladder	2	ATM	1	0.00991807
bladder	2	ARL4D	1	0.00836571
bladder	2	ASTN2	1	0.00739258
bladder	2	ATP1A2	1	0.00393796
bladder	2	ATP1B1	1	0.0118684
bladder	2	B2M	1	-0.132469
bladder	2	BDKRB1	1	-0.0504828
bladder	2	ASPN	1	0.0905287
bladder	2	ATP6V1A	1	0.0186459
bladder	2	ATP2A3	1	0.00797203
bladder	2	AZGP1	1	0.0666987
bladder	2	BAG3	9.81568e-13	-0.63893
bladder	2	BEX3	1	0.0255596
bladder	2	BMP5	1	0.0116251
bladder	2	BECN1	1	0.0215285
bladder	2	BASP1	1	-0.000698543
bladder	2	BST2	1	-0.0517005
bladder	2	ELN	1	0.0493514
bladder	2	BCAM	1	0.000708054
bladder	2	EMD	1	-0.00760811
bladder	2	BCL2A1	1	0.0721562
bladder	2	BTG2	1	-0.0662391
bladder	2	C1QTNF3	1	0.0596276
bladder	2	C5AR1	1	0.0190892
bladder	2	C1QC	1	0.0429807
bladder	2	CA4	1	-0.00110285
bladder	2	C1R	1	-0.0210863
bladder	2	C1S	1	0.0132239
bladder	2	C3	1	0.0717698
bladder	2	ANXA2	1	-0.037235
bladder	2	C1QB	1	0.0426628
bladder	2	CAPG	1	0.000111272
bladder	2	C1QA	1	0.0239128
bladder	2	BUB1B	1	0.0133854
bladder	2	CARD16	1	0.0345847
bladder	2	CANX	1	0.0633288
bladder	2	CALM3	1	0.0711379
bladder	2	CADM1	1	0.0105376
bladder	2	CD2	1	-0.155377
bladder	2	CA2	1	0.0137023
bladder	2	CAT	1	-0.00953683
bladder	2	CAV1	1	0.0630648
bladder	2	CASP1	1	0.00765602
bladder	2	CCND1	1	0.0490973
bladder	2	CADPS	1	0.00561107
bladder	2	CCL2	1	0.0312168
bladder	2	CCDC3	1	0.00703197
bladder	2	CAMK2N1	1	0.0392292
bladder	2	CCL20	1	0.0754674
bladder	2	CCL8	1	0.0274698
bladder	2	CCNA2	1	0.0123303
bladder	2	CD247	1	-0.0503863
bladder	2	CD14	1	0.0242142
bladder	2	CCR7	1	-0.0991208
bladder	2	CD3E	1	-0.0920641
bladder	2	CD27	1	-0.0130992
bladder	2	CD36	1	0.0387719
bladder	2	CD300E	1	0.0358501
bladder	2	CD3D	1	-0.0711155
bladder	2	CD4	1	0.0111032
bladder	2	CD48	1	-0.0510836
[truncated: 81,702 more rows]
